# Supplementary material for: Locus-specific expression of transposable elements in single cells with CELLO-seq
Source: Nat Biotechnol. Author manuscript; Available in PMC 2023 Jul 31. (PMC7614850; doi:10.1038/s41587-021-01093-1)
Supplement: Supplementary Table 1 [file EMS134943-supplement-Supplementary_Table_1.xlsx]

## Sheet: Sheet1
Table S1. Median accuracy and read number per coverage of error corrected and deduplicated reads with CELLO-seq.
		error corrected		deduplicated
	coverage	read number	median accuracy (%)	read number	median accuracy (%)
	1	1506129	92.4	1506287	92.4107
	2	174058	93.6	174964	93.0179
	3	83999	96.6	84137	93.0536
	4	42874	97.1	43088	93.0779
	5	24950	98.3	24982	93.0621
	6	16228	98.3	16275	93.0667
	7	11195	98.1	11247	93.0435
	8	8297	98.8	8309	93.0709
	9	6228	98.8	6247	93.0612
	10+	58361	99.3	58420	93.0592
