# Supplementary material for: Locus-specific expression of transposable elements in single cells with CELLO-seq
Source: Nat Biotechnol. Author manuscript; Available in PMC 2023 Jul 31. (PMC7614850; doi:10.1038/s41587-021-01093-1)
Supplement: Supplementary Table 2 [file EMS134943-supplement-Supplementary_Table_2.xlsx]

## Sheet: human L1PA
Table S2. Specificity score of L1 elements used in this study. We use only L1 element with specificity score of >80%.
repeat_name	frac_map_valid	frac_map_invalid	frac_unmapped	specificity
hg38_rmsk_L1PA11_chr5:43756229-43758769	1	0	0	1
hg38_rmsk_L1PA10_chr5:126303432-126305764	1	0	0	1
hg38_rmsk_L1PA3_chr19:24112741-24115687	1	0	0	1
hg38_rmsk_L1PA10_chrX:64815020-64817425	1	0	0	1
hg38_rmsk_L1PA4_chrX:70710796-70716928	1	0	0	1
hg38_rmsk_L1PA7_chr1:181889091-181892270	1	0	0	1
hg38_rmsk_L1PA14_chr1:112120083-112122792	1	0	0	1
hg38_rmsk_L1PA8A_chr5:23140480-23146868	1	0	0	1
hg38_rmsk_L1PA4_chrX:67659223-67665252	1	0	0	1
hg38_rmsk_L1PA4_chr6:98059456-98062982	1	0	0	1
hg38_rmsk_L1PA3_chr2:123628725-123634742	1	0	0	1
hg38_rmsk_L1PA16_chr3:145983577-145986090	1	0	0	1
hg38_rmsk_L1PA15_chr11:56303868-56307125	0.8	0.2	0	1
hg38_rmsk_L1PA16_chr4:161532623-161536245	1	0	0	1
hg38_rmsk_L1PA8_chr13:101355251-101359193	1	0	0	1
hg38_rmsk_L1PA6_chr4:72799696-72802318	1	0	0	1
hg38_rmsk_L1PA5_chr2:181448740-181451543	1	0	0	1
hg38_rmsk_L1PA3_chr10:86272913-86274986	1	0	0	1
hg38_rmsk_L1PA6_chr4:54807075-54813217	0.909091	0	0.0909091	1
hg38_rmsk_L1PA16_chr11:80548564-80550566	1	0	0	1
hg38_rmsk_L1PA7_chr1_KQ983255v1_alt:183107-186421	1	0	0	1
hg38_rmsk_L1PA7_chrX:137509718-137512457	1	0	0	1
hg38_rmsk_L1PA2_chr4:12343024-12347054	1	0	0	1
hg38_rmsk_L1PA3_chr1:14382319-14388341	0.909091	0	0.0909091	1
hg38_rmsk_L1PA16_chr18:14057968-14060674	1	0	0	1
hg38_rmsk_L1PA4_chr2:81840793-81846067	1	0	0	1
hg38_rmsk_L1PA4_chr5:66444247-66450370	1	0	0	1
hg38_rmsk_L1PA15-16_chrX:84044939-84047153	1	0	0	1
hg38_rmsk_L1PA6_chr1:104331977-104336641	1	0	0	1
hg38_rmsk_L1PA2_chr6:162838593-162844620	1	0	0	1
hg38_rmsk_L1PA11_chr3:140511809-140514125	1	0	0	1
hg38_rmsk_L1PA14_chr1_KZ208905v1_alt:88825-91522	0.75	0.25	0	1
hg38_rmsk_L1PA7_chr7:86587148-86589468	1	0	0	1
hg38_rmsk_L1PA16_chr2:28794869-28797780	1	0	0	1
hg38_rmsk_L1PA15_chr15:76834559-76836590	1	0	0	1
hg38_rmsk_L1PA8_chrX:105211677-105218111	1	0	0	1
hg38_rmsk_L1PA5_chr11:125857352-125862216	1	0	0	1
hg38_rmsk_L1PA6_chr6:99702130-99708121	1	0	0	1
hg38_rmsk_L1PA5_chr3:84403083-84405909	1	0	0	1
hg38_rmsk_L1PA4_chr12:77902519-77904661	1	0	0	1
hg38_rmsk_L1PA3_chrUn_KI270743v1:76201-82327	1	0	0	1
hg38_rmsk_L1PA5_chr7:53327886-53330555	1	0	0	1
hg38_rmsk_L1PA6_chr5:134331308-134337485	1	0	0	1
hg38_rmsk_L1PA2_chrX:109113308-109119363	1	0	0	1
hg38_rmsk_L1PA2_chr5:6967313-6971675	1	0	0	1
hg38_rmsk_L1PA7_chr15:33757852-33763610	1	0	0	1
hg38_rmsk_L1PA3_chr5:7230591-7236733	0.818182	0.0909091	0.0909091	1
hg38_rmsk_L1PA12_chr7:124002967-124005507	1	0	0	1
hg38_rmsk_L1PA5_chr13:32602093-32608174	1	0	0	1
hg38_rmsk_L1PA15_chr12_KI270904v1_alt:153483-157281	0.5	0.5	0	0.6
hg38_rmsk_L1PA5_chr3:73332851-73338990	1	0	0	1
hg38_rmsk_L1PA11_chr3:140655592-140662096	1	0	0	1
hg38_rmsk_L1PA7_chr10:90949315-90953112	1	0	0	1
hg38_rmsk_L1PA6_chrX:109019330-109025469	0.909091	0	0.0909091	1
hg38_rmsk_L1PA6_chr4:119380943-119386254	1	0	0	1
hg38_rmsk_L1PA3_chrX:67471183-67473324	1	0	0	1
hg38_rmsk_L1PA15_chr21:22534987-22540192	1	0	0	1
hg38_rmsk_L1PA7_chr15:100361639-100364469	1	0	0	1
hg38_rmsk_L1PA4_chr1:213514235-213518051	1	0	0	1
hg38_rmsk_L1PA3_chr8:87223231-87229276	1	0	0	1
hg38_rmsk_L1PA3_chr5:90662589-90668637	1	0	0	1
hg38_rmsk_L1PA15-16_chr2:56671487-56673860	1	0	0	1
hg38_rmsk_L1PA16_chr4:118045959-118051621	1	0	0	1
hg38_rmsk_L1PA10_chr3:95109573-95111929	1	0	0	1
hg38_rmsk_L1PA17_chr8:129232237-129234455	1	0	0	1
hg38_rmsk_L1PA3_chr5:99828960-99831869	1	0	0	1
hg38_rmsk_L1PA6_chr8:114188653-114193116	1	0	0	1
hg38_rmsk_L1PA2_chr9:22348830-22354859	1	0	0	1
hg38_rmsk_L1PA3_chr5:45522861-45525217	1	0	0	1
hg38_rmsk_L1PA16_chr4:44864690-44868696	1	0	0	1
hg38_rmsk_L1PA16_chrX:91684328-91686892	1	0	0	1
hg38_rmsk_L1PA3_chrX:81711715-81713862	1	0	0	1
hg38_rmsk_L1PA16_chr10:66576331-66579250	1	0	0	1
hg38_rmsk_L1PA3_chr6:142577014-142583172	1	0	0	1
hg38_rmsk_L1PA8A_chr14:66143382-66145428	1	0	0	1
hg38_rmsk_L1PA6_chr6:153516838-153518932	1	0	0	1
hg38_rmsk_L1PA13_chr3:3591144-3593246	0.666667	0	0.333333	1
hg38_rmsk_L1PA4_chr2:1505865-1509290	0.2	0.6	0.2	1
hg38_rmsk_L1PA3_chr4:88919560-88925734	1	0	0	1
hg38_rmsk_L1PA11_chr3:111627141-111632895	1	0	0	1
hg38_rmsk_L1PA15-16_chr6:54992137-54995319	1	0	0	1
hg38_rmsk_L1PA4_chr10:42665129-42671301	1	0	0	1
hg38_rmsk_L1PA3_chr2:161536249-161541694	1	0	0	1
hg38_rmsk_L1PA5_chr15_KN538374v1_fix:3790476-3796602	0	0.909091	0.0909091	NA
hg38_rmsk_L1PA6_chr5:50811596-50813760	1	0	0	1
hg38_rmsk_L1PA4_chr4:84523365-84525508	1	0	0	1
hg38_rmsk_L1PA15_chr15:49296899-49299709	1	0	0	1
hg38_rmsk_L1PA15_chr17:5568994-5572435	1	0	0	1
hg38_rmsk_L1PA4_chr11:3492957-3499051	1	0	0	1
hg38_rmsk_L1PA13_chr12_GL383550v2_alt:58289-61877	0.333333	0.666667	0	1
hg38_rmsk_L1PA4_chr5:45580537-45586672	1	0	0	1
hg38_rmsk_L1PA3_chr3:90278618-90281397	0.75	0	0.25	1
hg38_rmsk_L1PA3_chr13:87699479-87701607	1	0	0	1
hg38_rmsk_L1HS_chr8:125582887-125588889	0.363636	0.636364	0	1
hg38_rmsk_L1PA5_chr7:26163658-26165879	1	0	0	1
hg38_rmsk_L1PA11_chr20:14007993-14010152	1	0	0	1
hg38_rmsk_L1PA11_chr7:147110365-147112828	1	0	0	1
hg38_rmsk_L1PA4_chr4:109894300-109900438	0.909091	0	0.0909091	1
hg38_rmsk_L1PA2_chr2:196521489-196527500	0.909091	0	0.0909091	1
hg38_rmsk_L1PA15_chr5:121534536-121540686	1	0	0	1
hg38_rmsk_L1PA3_chr9:18644387-18650544	1	0	0	1
hg38_rmsk_L1PA4_chr3:132610208-132613387	1	0	0	1
hg38_rmsk_L1PA5_chr1:165019332-165022545	0.8	0	0.2	1
hg38_rmsk_L1PA16_chr7:17604122-17607556	1	0	0	1
hg38_rmsk_L1PA7_chr9:22785586-22787825	1	0	0	1
hg38_rmsk_L1PA2_chr8:10932426-10938427	0.727273	0.272727	0	1
hg38_rmsk_L1PA6_chr5:36473744-36476464	1	0	0	1
hg38_rmsk_L1PA2_chr18:22529637-22535670	0.909091	0	0.0909091	1
hg38_rmsk_L1PA16_chr1:164000590-164003496	1	0	0	1
hg38_rmsk_L1PA3_chr7:96579969-96585972	0.818182	0.0909091	0.0909091	1
hg38_rmsk_L1PA8A_chr8:78874062-78877135	1	0	0	1
hg38_rmsk_L1PA14_chr18:8527915-8534919	1	0	0	1
hg38_rmsk_L1PA5_chrX:119964406-119967359	1	0	0	1
hg38_rmsk_L1HS_chr1:195925004-195929320	0.857143	0.142857	0	1
hg38_rmsk_L1PA16_chr4:186387852-186390095	1	0	0	1
hg38_rmsk_L1PA7_chr6_GL000254v2_alt:575732-578111	1	0	0	1
hg38_rmsk_L1PA13_chr11:103982491-103984575	1	0	0	1
hg38_rmsk_L1PA3_chr15:32045684-32051786	1	0	0	1
hg38_rmsk_L1PA11_chr11:56967208-56969514	1	0	0	1
hg38_rmsk_L1PA6_chr5:124423156-124429275	1	0	0	1
hg38_rmsk_L1PA7_chr21:9138075-9143275	1	0	0	1
hg38_rmsk_L1PA4_chr3:5935701-5939837	1	0	0	1
hg38_rmsk_L1PA3_chr19_KI270882v1_alt:10314-12648	0	1	0	NA
hg38_rmsk_L1PA2_chr1:169251562-169257591	1	0	0	1
hg38_rmsk_L1PA2_chr12_KN196482v1_fix:137997-144020	1	0	0	1
hg38_rmsk_L1PA3_chr9:102147745-102153764	0.818182	0	0.181818	1
hg38_rmsk_L1PA4_chrX:141564880-141568413	0.833333	0.166667	0	1
hg38_rmsk_L1PA15_chr6_GL000255v2_alt:386855-389223	0.666667	0.333333	0	0.666667
hg38_rmsk_L1PA6_chr11:91580023-91583073	0.8	0	0.2	1
hg38_rmsk_L1PA5_chrX:67234098-67239007	1	0	0	1
hg38_rmsk_L1PA5_chr3:2424065-2430141	1	0	0	1
hg38_rmsk_L1PA10_chrX:6542984-6545003	1	0	0	1
hg38_rmsk_L1PA5_chr2:125767414-125769420	1	0	0	1
hg38_rmsk_L1PA4_chr4:70375424-70378663	1	0	0	1
hg38_rmsk_L1PA8A_chr8:25825222-25831604	1	0	0	1
hg38_rmsk_L1PA6_chr6:140114726-140120893	1	0	0	1
hg38_rmsk_L1PA4_chr3:26802147-26804595	1	0	0	1
hg38_rmsk_L1PA4_chr2:149545088-149551217	1	0	0	1
hg38_rmsk_L1PA2_chr7:15940232-15946255	1	0	0	1
hg38_rmsk_L1PA15_chr12:21691278-21694163	1	0	0	1
hg38_rmsk_L1PA4_chrY:14885071-14888679	1	0	0	1
hg38_rmsk_L1PA2_chr3:195214894-195219309	0.857143	0	0.142857	1
hg38_rmsk_L1PA7_chr7:103108440-103112765	0.571429	0.428571	0	1
hg38_rmsk_L1PA2_chr3:110440087-110446113	1	0	0	1
hg38_rmsk_L1PA8_chr11:90973127-90977675	1	0	0	1
hg38_rmsk_L1PA6_chr3:51647859-51653935	1	0	0	1
hg38_rmsk_L1PA5_chr12_GL383550v2_alt:37893-42212	1	0	0	1
hg38_rmsk_L1PA8A_chr16:64609568-64613358	1	0	0	1
hg38_rmsk_L1PA5_chr10:37044909-37050652	1	0	0	1
hg38_rmsk_L1PA3_chr4:44049304-44052288	1	0	0	1
hg38_rmsk_L1PA15_chr12:27352383-27354587	1	0	0	1
hg38_rmsk_L1PA3_chr8:87377154-87379230	1	0	0	1
hg38_rmsk_L1PA15_chr3:26211644-26215235	1	0	0	1
hg38_rmsk_L1PA17_chrY:21281645-21284221	1	0	0	1
hg38_rmsk_L1PA5_chr4:133685179-133691033	1	0	0	1
hg38_rmsk_L1PA14_chrX:100090505-100095545	1	0	0	1
hg38_rmsk_L1PA5_chr2:17903459-17909596	1	0	0	1
hg38_rmsk_L1PA10_chr4:18085988-18088299	1	0	0	1
hg38_rmsk_L1PA10_chr15:26150897-26155895	1	0	0	1
hg38_rmsk_L1PA8_chr4:4996518-5000000	1	0	0	1
hg38_rmsk_L1PA2_chr4_KQ090014v1_alt:116772-122774	0.454545	0.545455	0	1
hg38_rmsk_L1PA7_chr1:176231906-176234785	1	0	0	1
hg38_rmsk_L1PA5_chr8:105955956-105958488	1	0	0	1
hg38_rmsk_L1PA3_chr22:12318740-12321690	1	0	0	1
hg38_rmsk_L1PA3_chr7:97258075-97264217	1	0	0	1
hg38_rmsk_L1PA17_chr4:126619775-126623316	1	0	0	1
hg38_rmsk_L1PA13_chr1:79157125-79159574	1	0	0	1
hg38_rmsk_L1PA2_chr6:112914366-112920318	1	0	0	1
hg38_rmsk_L1PA7_chrY:17241930-17244787	1	0	0	1
hg38_rmsk_L1PA14_chr5:178734580-178736778	1	0	0	1
hg38_rmsk_L1PA3_chr20:40619323-40625356	0.909091	0.0909091	0	1
hg38_rmsk_L1PA5_chr5:68624310-68626578	1	0	0	1
hg38_rmsk_L1PA4_chr19:24231730-24237385	1	0	0	1
hg38_rmsk_L1PA7_chr6:67422448-67428840	1	0	0	1
hg38_rmsk_L1PA3_chr1:108490893-108495190	0.857143	0	0.142857	1
hg38_rmsk_L1PA8_chr3:152764810-152768433	1	0	0	1
hg38_rmsk_L1PA7_chr2:198684461-198690891	1	0	0	1
hg38_rmsk_L1PA7_chr3:20427143-20433571	1	0	0	1
hg38_rmsk_L1PA7_chr1:244566688-244569386	1	0	0	1
hg38_rmsk_L1PA11_chr8:105258284-105260622	1	0	0	1
hg38_rmsk_L1PA4_chr2:88793057-88795187	1	0	0	1
hg38_rmsk_L1HS_chr3:159095380-159101394	1	0	0	1
hg38_rmsk_L1PA3_chr4:82022361-82024788	1	0	0	1
hg38_rmsk_L1PA7_chr6:107887760-107892287	1	0	0	1
hg38_rmsk_L1PA2_chr12:90536604-90542635	0.727273	0.272727	0	1
hg38_rmsk_L1PA14_chrX:20671611-20673707	1	0	0	1
hg38_rmsk_L1PA8A_chr14:66145927-66150268	1	0	0	1
hg38_rmsk_L1PA5_chr6:40090445-40094770	1	0	0	1
hg38_rmsk_L1PA2_chrX:19142669-19148700	1	0	0	1
hg38_rmsk_L1PA3_chr1:153108641-153110748	1	0	0	1
hg38_rmsk_L1PA13_chrX:75760669-75762958	1	0	0	1
hg38_rmsk_L1PA3_chr3:157896820-157902843	1	0	0	1
hg38_rmsk_L1PA5_chrX:116181186-116184943	1	0	0	1
hg38_rmsk_L1PA7_chr3:156064011-156069199	1	0	0	1
hg38_rmsk_L1PA4_chr5:101553934-101557714	1	0	0	1
hg38_rmsk_L1PA2_chr11:112324271-112326552	1	0	0	1
hg38_rmsk_L1PA5_chr14:44854403-44859572	1	0	0	1
hg38_rmsk_L1PA4_chr10:93520974-93527095	1	0	0	1
hg38_rmsk_L1PA10_chr1_KV880763v1_alt:273562-277059	0.6	0.4	0	0.375
hg38_rmsk_L1PA3_chr4:127860153-127865687	1	0	0	1
hg38_rmsk_L1PA7_chr4:97417614-97420241	1	0	0	1
hg38_rmsk_L1PA17_chrX:21242799-21245550	1	0	0	1
hg38_rmsk_L1PA8_chrX:80580912-80587335	1	0	0	1
hg38_rmsk_L1PA5_chr4:181627339-181630863	1	0	0	1
hg38_rmsk_L1PA5_chr4:153955926-153959325	1	0	0	1
hg38_rmsk_L1PA4_chr8:33961487-33967943	1	0	0	1
hg38_rmsk_L1PA13_chr5:45245546-45248025	1	0	0	1
hg38_rmsk_L1PA14_chrX:45276972-45279080	1	0	0	1
hg38_rmsk_L1PA13_chr5:101704577-101709416	1	0	0	1
hg38_rmsk_L1PA7_chr3:43934443-43940020	1	0	0	1
hg38_rmsk_L1PA15_chr4:146771252-146777064	1	0	0	1
hg38_rmsk_L1PA7_chr3:4211802-4217510	1	0	0	1
hg38_rmsk_L1PA3_chr3:145252618-145258622	0.909091	0.0909091	0	1
hg38_rmsk_L1PA11_chr7:146427743-146430214	1	0	0	1
hg38_rmsk_L1PA5_chr4:51947510-51952104	1	0	0	1
hg38_rmsk_L1PA3_chr2:188123562-188129537	0.9	0	0.1	1
hg38_rmsk_L1PA3_chr19:24147529-24153703	1	0	0	1
hg38_rmsk_L1PA7_chr6:131538257-131541931	1	0	0	1
hg38_rmsk_L1PA4_chr11:56943460-56946170	1	0	0	1
hg38_rmsk_L1PA5_chrX:79026595-79032726	1	0	0	1
hg38_rmsk_L1PA10_chrX:93493799-93495880	1	0	0	1
hg38_rmsk_L1PA14_chr4:70565470-70568695	1	0	0	1
hg38_rmsk_L1HS_chr17:589719-592965	0.6	0.4	0	1
hg38_rmsk_L1PA7_chr1:180452477-180455529	1	0	0	1
hg38_rmsk_L1PA5_chr14:55808551-55810978	1	0	0	1
hg38_rmsk_L1PA12_chr3:106516078-106518944	1	0	0	1
hg38_rmsk_L1PA6_chr3:87882879-87888478	1	0	0	1
hg38_rmsk_L1PA15_chr1:84331736-84336296	1	0	0	1
hg38_rmsk_L1HS_chr5:81616091-81622140	1	0	0	1
hg38_rmsk_L1PA5_chr4:52165192-52171337	1	0	0	1
hg38_rmsk_L1PA4_chr12:81659079-81665195	1	0	0	1
hg38_rmsk_L1PA5_chrY:13518039-13520432	1	0	0	1
hg38_rmsk_L1PA4_chr9:5677853-5680815	1	0	0	1
hg38_rmsk_L1PA15_chr15:100287205-100289521	1	0	0	1
hg38_rmsk_L1PA10_chr8:76428633-76430728	1	0	0	1
hg38_rmsk_L1PA15_chr8:32859305-32861620	1	0	0	1
hg38_rmsk_L1PA17_chr4:90569374-90571767	1	0	0	1
hg38_rmsk_L1PA8_chr12:87557038-87562379	1	0	0	1
hg38_rmsk_L1PA10_chr10:46081218-46083260	1	0	0	1
hg38_rmsk_L1HS_chr6:86000001-86005073	0.555556	0.333333	0.111111	1
hg38_rmsk_L1PA7_chr12:33895129-33898042	1	0	0	1
hg38_rmsk_L1PA2_chr1:83350414-83356465	0.909091	0	0.0909091	1
hg38_rmsk_L1PA5_chr14:22256366-22260828	1	0	0	1
hg38_rmsk_L1PA2_chr5:145149737-145153261	0.833333	0.166667	0	1
hg38_rmsk_L1PA3_chr4:147434631-147440182	1	0	0	1
hg38_rmsk_L1PA4_chr1:12905135-12907619	0.666667	0.333333	0	1
hg38_rmsk_L1PA5_chr1:173227438-173231885	0.857143	0	0.142857	1
hg38_rmsk_L1PA3_chrX:83648725-83655748	1	0	0	1
hg38_rmsk_L1PA10_chr5:118764411-118767579	1	0	0	1
hg38_rmsk_L1PA6_chr17:54085650-54091752	1	0	0	1
hg38_rmsk_L1PA5_chrX:52970785-52973220	0.666667	0.333333	0	0.5
hg38_rmsk_L1PA15_chr10:20423650-20428034	1	0	0	1
hg38_rmsk_L1PA15_chr12:10954777-10958575	0.5	0.5	0	1
hg38_rmsk_L1PA16_chr4:165959469-165962833	1	0	0	1
hg38_rmsk_L1PA7_chr15:31598208-31604615	0.636364	0.363636	0	1
hg38_rmsk_L1PA8_chr5:153217078-153221044	1	0	0	1
hg38_rmsk_L1PA3_chr2:156528440-156530830	1	0	0	1
hg38_rmsk_L1PA6_chr10:109131415-109137559	1	0	0	1
hg38_rmsk_L1PA13_chr11:40343661-40346687	1	0	0	1
hg38_rmsk_L1PA7_chrX:56673701-56679846	1	0	0	1
hg38_rmsk_L1PA5_chr2:34508426-34511393	1	0	0	1
hg38_rmsk_L1PA5_chr12:56969221-56973772	1	0	0	1
hg38_rmsk_L1PA6_chr21:15911243-15914492	1	0	0	1
hg38_rmsk_L1PA13_chr2:57339876-57342441	1	0	0	1
hg38_rmsk_L1PA3_chr11:92093885-92096693	1	0	0	1
hg38_rmsk_L1PA5_chr9:89128335-89133917	1	0	0	1
hg38_rmsk_L1PA2_chr8:87421274-87424639	1	0	0	1
hg38_rmsk_L1PA6_chr7:81824079-81830172	1	0	0	1
hg38_rmsk_L1PA10_chr4:182030082-182033946	1	0	0	1
hg38_rmsk_L1PA6_chr2:210404945-210407654	1	0	0	1
hg38_rmsk_L1PA5_chr6:126726286-126732395	1	0	0	1
hg38_rmsk_L1PA4_chr8:99738838-99744983	1	0	0	1
hg38_rmsk_L1PA13_chr4:158025716-158032514	1	0	0	1
hg38_rmsk_L1PA10_chr4:48397500-48400388	1	0	0	1
hg38_rmsk_L1PA4_chrUn_GL000218v1:150391-156523	0.909091	0	0.0909091	1
hg38_rmsk_L1PA7_chr1:114963375-114966674	1	0	0	1
hg38_rmsk_L1PA6_chr19:16961042-16964978	1	0	0	1
hg38_rmsk_L1PA3_chr4:48711075-48717284	1	0	0	1
hg38_rmsk_L1PA6_chr4:145223101-145228630	1	0	0	1
hg38_rmsk_L1PA3_chr3:39872342-39878491	0.909091	0.0909091	0	1
hg38_rmsk_L1PA4_chr7:108726957-108729348	1	0	0	1
hg38_rmsk_L1PA16_chr4:130814382-130817545	1	0	0	1
hg38_rmsk_L1PA16_chr7:90554045-90556283	1	0	0	1
hg38_rmsk_L1PA4_chr6:4198513-4204633	1	0	0	1
hg38_rmsk_L1PA6_chr9:7217148-7222136	1	0	0	1
hg38_rmsk_L1HS_chr2:16593726-16599758	0.636364	0.0909091	0.272727	1
hg38_rmsk_L1PA3_chr1:170107478-170112341	1	0	0	1
hg38_rmsk_L1PA16_chr7:78878752-78881354	1	0	0	1
hg38_rmsk_L1PA6_chr8:116390730-116396864	1	0	0	1
hg38_rmsk_L1PA15_chrX:126252033-126255092	1	0	0	1
hg38_rmsk_L1PA4_chrX:57953450-57956773	1	0	0	1
hg38_rmsk_L1PA11_chr2:87873941-87877522	1	0	0	1
hg38_rmsk_L1PA10_chr1:147972657-147976953	1	0	0	1
hg38_rmsk_L1PA2_chr3:3719387-3725382	1	0	0	1
hg38_rmsk_L1PA5_chr9:3106938-3110323	1	0	0	1
hg38_rmsk_L1PA5_chr1:120673291-120679429	1	0	0	1
hg38_rmsk_L1PA17_chr5:152324927-152327298	1	0	0	1
hg38_rmsk_L1PA2_chr3:155469063-155475088	0.909091	0.0909091	0	1
hg38_rmsk_L1PA2_chr14_KZ208920v1_fix:220444-222792	0.333333	0.666667	0	1
hg38_rmsk_L1PA5_chr16:17906426-17912554	1	0	0	1
hg38_rmsk_L1PA5_chr5:34778857-34781374	1	0	0	1
hg38_rmsk_L1PA15_chr3:188627099-188630646	1	0	0	1
hg38_rmsk_L1PA13_chrX:45653168-45656017	1	0	0	1
hg38_rmsk_L1PA16_chr8:8739699-8741911	1	0	0	1
hg38_rmsk_L1PA7_chr17:55801120-55804869	1	0	0	1
hg38_rmsk_L1PA4_chr9:229904-236050	1	0	0	1
hg38_rmsk_L1PA16_chr5:87925527-87927769	1	0	0	1
hg38_rmsk_L1PA16_chr16:64926603-64928898	1	0	0	1
hg38_rmsk_L1PA5_chr3:121857673-121863828	1	0	0	1
hg38_rmsk_L1PA16_chrX:92609617-92612529	1	0	0	1
hg38_rmsk_L1PA5_chr4:158463189-158467525	1	0	0	1
hg38_rmsk_L1PA3_chr6:69254707-69257516	1	0	0	1
hg38_rmsk_L1PA11_chr5:44044891-44047261	1	0	0	1
hg38_rmsk_L1PA16_chr3:184978698-184981371	1	0	0	1
hg38_rmsk_L1PA8_chr10:99868285-99870425	1	0	0	1
hg38_rmsk_L1PA7_chr4:80439254-80445682	1	0	0	1
hg38_rmsk_L1PA15-16_chr13:81021345-81025821	1	0	0	1
hg38_rmsk_L1PA16_chr13:97811499-97814455	1	0	0	1
hg38_rmsk_L1PA7_chr11:22024990-22031095	1	0	0	1
hg38_rmsk_L1PA4_chr3:36082745-36088885	1	0	0	1
hg38_rmsk_L1PA16_chr8:65370632-65372835	1	0	0	1
hg38_rmsk_L1PA15_chr2:123116336-123118826	1	0	0	1
hg38_rmsk_L1PA12_chrX:88788586-88790634	1	0	0	1
hg38_rmsk_L1PA7_chr12:70492123-70495032	1	0	0	1
hg38_rmsk_L1PA5_chr3:158324236-158330363	1	0	0	1
hg38_rmsk_L1PA13_chrX:105978726-105983188	1	0	0	1
hg38_rmsk_L1PA2_chr2:158351232-158357242	0.818182	0.0909091	0.0909091	1
hg38_rmsk_L1PA10_chr18:70920494-70923744	1	0	0	1
hg38_rmsk_L1PA4_chr3:101108331-101114476	1	0	0	1
hg38_rmsk_L1PA3_chr6:82632831-82638205	1	0	0	1
hg38_rmsk_L1PA4_chr12:23515654-23521207	1	0	0	1
hg38_rmsk_L1PA8A_chr5:25175154-25177634	1	0	0	1
hg38_rmsk_L1PA7_chrX:20275456-20279105	1	0	0	1
hg38_rmsk_L1PA7_chr7:142209916-142214726	0.625	0.375	0	1
hg38_rmsk_L1PA12_chr1:171927732-171930863	1	0	0	1
hg38_rmsk_L1PA15_chrX:76956338-76958761	1	0	0	1
hg38_rmsk_L1PA4_chr22:16235054-16241190	0.454545	0.545455	0	1
hg38_rmsk_L1PA2_chr18:4472146-4477324	1	0	0	1
hg38_rmsk_L1PA7_chr19:22978485-22984012	1	0	0	1
hg38_rmsk_L1PA3_chr1:176308396-176314388	1	0	0	1
hg38_rmsk_L1PA16_chrX:91500005-91505209	1	0	0	1
hg38_rmsk_L1PA16_chr11:81083327-81086393	1	0	0	1
hg38_rmsk_L1PA15_chr4:91515197-91517470	1	0	0	1
hg38_rmsk_L1PA7_chr6_KQ031387v1_fix:4433-10828	0.545455	0.454545	0	1
hg38_rmsk_L1HS_chr1:231646102-231652225	1	0	0	1
hg38_rmsk_L1PA4_chr6:122377230-122381327	1	0	0	1
hg38_rmsk_L1PA10_chrX:92365630-92369952	1	0	0	1
hg38_rmsk_L1PA4_chr6:74660016-74666151	1	0	0	1
hg38_rmsk_L1PA16_chr3:36234032-36236268	1	0	0	1
hg38_rmsk_L1PA7_chr8:93055458-93058921	1	0	0	1
hg38_rmsk_L1PA2_chr4:119274114-119280127	0.818182	0	0.181818	1
hg38_rmsk_L1PA5_chr8:97523399-97529161	1	0	0	1
hg38_rmsk_L1PA10_chr1:75036366-75039879	1	0	0	1
hg38_rmsk_L1PA4_chr12:19566570-19569155	1	0	0	1
hg38_rmsk_L1PA7_chrY:26190553-26193060	0.75	0.25	0	0.75
hg38_rmsk_L1PA3_chrX:64131879-64137907	1	0	0	1
hg38_rmsk_L1PA16_chr18_GL383571v1_alt:104245-108534	0.714286	0.285714	0	1
hg38_rmsk_L1PA5_chrY:22919804-22925928	0.545455	0.454545	0	0.5
hg38_rmsk_L1PA4_chr1:4864392-4867230	1	0	0	1
hg38_rmsk_L1PA4_chr11:121858391-121861346	1	0	0	1
hg38_rmsk_L1PA3_chr12:18597607-18599653	1	0	0	1
hg38_rmsk_L1PA7_chr6:159284525-159290996	1	0	0	1
hg38_rmsk_L1PA15_chr14:42765413-42767724	1	0	0	1
hg38_rmsk_L1PA3_chr19:34615747-34617852	1	0	0	1
hg38_rmsk_L1PA7_chr3:158001238-158003465	1	0	0	1
hg38_rmsk_L1PA4_chr1:244491013-244494613	0.833333	0	0.166667	1
hg38_rmsk_L1PA7_chr6:85888918-85890955	1	0	0	1
hg38_rmsk_L1PA6_chr3:148479466-148484299	1	0	0	1
hg38_rmsk_L1PA2_chr4:164553493-164559523	0.909091	0	0.0909091	1
hg38_rmsk_L1PA4_chr14:105956124-105962267	0.363636	0.636364	0	1
hg38_rmsk_L1PA16_chr2:18856284-18858327	1	0	0	1
hg38_rmsk_L1PA3_chr11:88393105-88397023	1	0	0	1
hg38_rmsk_L1PA3_chr7:49114953-49117735	1	0	0	1
hg38_rmsk_L1PA6_chr1:165967580-165970216	1	0	0	1
hg38_rmsk_L1PA4_chr4:54043448-54047811	0.857143	0	0.142857	1
hg38_rmsk_L1PA5_chr18:42148345-42150687	1	0	0	1
hg38_rmsk_L1PA5_chr8:100401821-100407948	1	0	0	1
hg38_rmsk_L1PA3_chr10:98541328-98544428	1	0	0	1
hg38_rmsk_L1PA2_chr16:61801456-61807489	0.818182	0.181818	0	0.9
hg38_rmsk_L1PA3_chr14:81114166-81120190	1	0	0	1
hg38_rmsk_L1PA3_chr3:159382111-159385065	1	0	0	1
hg38_rmsk_L1PA4_chr5:178023807-178029948	1	0	0	1
hg38_rmsk_L1PA5_chr4:112303776-112309596	1	0	0	1
hg38_rmsk_L1PA3_chr5:41846997-41849066	1	0	0	1
hg38_rmsk_L1PA5_chrY:24406999-24411734	0.625	0.375	0	0.555556
hg38_rmsk_L1PA5_chr4_GL383527v1_alt:57192-62028	0.5	0.5	0	1
hg38_rmsk_L1PA4_chr2:129038143-129044252	0.909091	0	0.0909091	1
hg38_rmsk_L1PA2_chr2:167081947-167087967	0.909091	0	0.0909091	1
hg38_rmsk_L1PA11_chr14:86973934-86976533	1	0	0	1
hg38_rmsk_L1PA3_chr9:105489507-105495647	1	0	0	1
hg38_rmsk_L1PA5_chr13:51709501-51712453	1	0	0	1
hg38_rmsk_L1PA7_chr9:39992200-39994231	1	0	0	1
hg38_rmsk_L1PA4_chr2:228030895-228037043	1	0	0	1
hg38_rmsk_L1PA17_chr5:27848089-27850088	1	0	0	1
hg38_rmsk_L1PA7_chrX:76093508-76096303	1	0	0	1
hg38_rmsk_L1PA4_chr9:80660136-80664330	1	0	0	1
hg38_rmsk_L1PA3_chr7:94158150-94160538	0.666667	0.333333	0	1
hg38_rmsk_L1HS_chr18:44021280-44024826	1	0	0	1
hg38_rmsk_L1PA6_chr5:100699906-100705798	1	0	0	1
hg38_rmsk_L1PA8_chrX:67992471-67994540	1	0	0	1
hg38_rmsk_L1PA7_chr22:11800956-11806116	1	0	0	1
hg38_rmsk_L1PA7_chrY:3591768-3595341	1	0	0	1
hg38_rmsk_L1PA15_chr2:208726469-208728862	1	0	0	1
hg38_rmsk_L1PA13_chrX:84921103-84923889	1	0	0	1
hg38_rmsk_L1PA11_chrX:103580775-103583876	1	0	0	1
hg38_rmsk_L1PA6_chr8:61964303-61968425	1	0	0	1
hg38_rmsk_L1PA3_chr1:4244385-4247142	1	0	0	1
hg38_rmsk_L1PA8_chr11:80797516-80803934	1	0	0	1
hg38_rmsk_L1PA15-16_chr11:18857027-18859510	1	0	0	1
hg38_rmsk_L1PA8A_chr11:106955272-106957741	1	0	0	1
hg38_rmsk_L1PA3_chr15:22023692-22026654	1	0	0	1
hg38_rmsk_L1PA8_chr1:159269313-159274725	1	0	0	1
hg38_rmsk_L1PA7_chr15:59125552-59131397	1	0	0	1
hg38_rmsk_L1PA6_chr2:18140127-18145285	1	0	0	1
hg38_rmsk_L1PA7_chrX:75875673-75881954	1	0	0	1
hg38_rmsk_L1PA4_chr5:111418449-111420508	1	0	0	1
hg38_rmsk_L1PA3_chr1:83263608-83269631	1	0	0	1
hg38_rmsk_L1PA4_chr10:36892955-36899074	1	0	0	1
hg38_rmsk_L1PA4_chr14:66026446-66032615	1	0	0	1
hg38_rmsk_L1PA3_chr5:35017639-35022736	0.888889	0.111111	0	1
hg38_rmsk_L1PA4_chr7_KV880765v1_fix:353563-359713	0.636364	0.363636	0	1
hg38_rmsk_L1PA3_chr5:176273511-176276462	1	0	0	1
hg38_rmsk_L1PA6_chr6:63754194-63756655	1	0	0	1
hg38_rmsk_L1PA8A_chrX:57615352-57619833	1	0	0	1
hg38_rmsk_L1PA5_chr3:53440759-53446902	1	0	0	1
hg38_rmsk_L1PA10_chr8:96640333-96642937	1	0	0	1
hg38_rmsk_L1PA15_chr11:5976713-5982163	1	0	0	1
hg38_rmsk_L1PA7_chr4:147183618-147190030	1	0	0	1
hg38_rmsk_L1PA3_chr1:41990366-41994163	1	0	0	1
hg38_rmsk_L1PA7_chr6:130909516-130911533	1	0	0	1
hg38_rmsk_L1PA3_chr10:37038754-37044909	1	0	0	1
hg38_rmsk_L1PA10_chr6:76601827-76604242	1	0	0	1
hg38_rmsk_L1PA2_chr17:11474146-11478974	1	0	0	1
hg38_rmsk_L1PA8_chr5:2941978-2944139	1	0	0	1
hg38_rmsk_L1PA7_chrX:69248334-69251213	1	0	0	1
hg38_rmsk_L1PA6_chr4:13416765-13422917	0.909091	0	0.0909091	1
hg38_rmsk_L1PA4_chr5:165413347-165418674	1	0	0	1
hg38_rmsk_L1PA16_chr3:112656690-112658859	1	0	0	1
hg38_rmsk_L1PA6_chr12:14080060-14085561	1	0	0	1
hg38_rmsk_L1PA16_chr15:57832397-57835548	1	0	0	1
hg38_rmsk_L1HS_chr4:64840276-64842785	1	0	0	1
hg38_rmsk_L1PA11_chr6:90813276-90815610	1	0	0	1
hg38_rmsk_L1PA11_chrX:88624037-88630837	1	0	0	1
hg38_rmsk_L1PA3_chr1:114303992-114310120	1	0	0	1
hg38_rmsk_L1PA15-16_chr6:29332422-29334778	0.333333	0.666667	0	1
hg38_rmsk_L1PA4_chr3:41387369-41390918	1	0	0	1
hg38_rmsk_L1PA7_chr6:55118790-55120810	1	0	0	1
hg38_rmsk_L1PA7_chr9:25165470-25168447	1	0	0	1
hg38_rmsk_L1PA7_chr4:109852611-109855910	1	0	0	1
hg38_rmsk_L1PA4_chr4:126031433-126036101	1	0	0	1
hg38_rmsk_L1PA4_chr3:65119889-65126215	1	0	0	1
hg38_rmsk_L1PA13_chr5:131835902-131841444	1	0	0	1
hg38_rmsk_L1PA6_chr1:157064364-157066430	1	0	0	1
hg38_rmsk_L1PA15_chrX:66680668-66682694	1	0	0	1
hg38_rmsk_L1PA10_chr11:35444147-35447202	1	0	0	1
hg38_rmsk_L1PA16_chr13:69209734-69214609	1	0	0	1
hg38_rmsk_L1PA13_chr13:68778271-68780361	1	0	0	1
hg38_rmsk_L1PA8A_chr2:151911481-151913483	1	0	0	1
hg38_rmsk_L1PA4_chr5:50269676-50272986	1	0	0	1
hg38_rmsk_L1PA2_chr12:58109258-58115306	1	0	0	1
hg38_rmsk_L1PA16_chr4:101768686-101772054	1	0	0	1
hg38_rmsk_L1PA2_chr13:66737483-66743507	1	0	0	1
hg38_rmsk_L1PA2_chr5:46385245-46389231	1	0	0	1
hg38_rmsk_L1PA3_chrY:21047756-21053791	1	0	0	1
hg38_rmsk_L1PA15-16_chr10:54578759-54582333	1	0	0	1
hg38_rmsk_L1HS_chr3:131407998-131410988	0.5	0.25	0.25	1
hg38_rmsk_L1PA12_chr1:103391064-103393385	1	0	0	1
hg38_rmsk_L1PA7_chrX:63330726-63333532	1	0	0	1
hg38_rmsk_L1PA3_chr5:82866881-82872788	1	0	0	1
hg38_rmsk_L1PA4_chr5:132106699-132109488	1	0	0	1
hg38_rmsk_L1PA5_chr12:22400102-22406177	1	0	0	1
hg38_rmsk_L1PA3_chr1:34955162-34957849	1	0	0	1
hg38_rmsk_L1PA4_chr11:55619134-55623160	1	0	0	1
hg38_rmsk_L1PA8_chr13:78000412-78004482	1	0	0	1
hg38_rmsk_L1PA3_chr4:72593714-72599863	1	0	0	1
hg38_rmsk_L1PA2_chr1:20831608-20833653	0.666667	0.333333	0	1
hg38_rmsk_L1PA3_chr1:245816540-245822560	1	0	0	1
hg38_rmsk_L1PA3_chr3:77985142-77988587	1	0	0	1
hg38_rmsk_L1PA5_chr8:72291054-72297285	1	0	0	1
hg38_rmsk_L1PA6_chr12:7543635-7546722	1	0	0	1
hg38_rmsk_L1PA2_chr9:40875959-40879917	1	0	0	1
hg38_rmsk_L1PA3_chr11:39881061-39887029	0.9	0	0.1	1
hg38_rmsk_L1PA5_chr8:85770823-85774484	1	0	0	1
hg38_rmsk_L1PA6_chr2:110250922-110257059	1	0	0	1
hg38_rmsk_L1PA3_chr12:18785212-18791371	1	0	0	1
hg38_rmsk_L1PA13_chrX:127903090-127905152	1	0	0	1
hg38_rmsk_L1PA8_chr6_GL000253v2_alt:3587068-3589812	0.75	0.25	0	1
hg38_rmsk_L1PA7_chr2:183547212-183551127	1	0	0	1
hg38_rmsk_L1PA6_chrX:55443238-55449415	1	0	0	0.916667
hg38_rmsk_L1PA8_chr21:32038656-32040735	1	0	0	1
hg38_rmsk_L1PA8_chr4:159993065-159995621	1	0	0	1
hg38_rmsk_L1PA5_chr7:86174046-86180106	0.909091	0	0.0909091	1
hg38_rmsk_L1PA4_chr10:23589780-23595933	1	0	0	1
hg38_rmsk_L1HS_chr9:16465819-16467844	0.666667	0	0.333333	1
hg38_rmsk_L1PA11_chrX:126674940-126678265	1	0	0	1
hg38_rmsk_L1HS_chrX:81841154-81847184	1	0	0	1
hg38_rmsk_L1PA7_chr1:168992644-168999035	1	0	0	1
hg38_rmsk_L1PA13_chr1:117841955-117845411	1	0	0	1
hg38_rmsk_L1PA7_chr1:68582214-68584652	1	0	0	1
hg38_rmsk_L1PA2_chr2:43660472-43666500	0.727273	0.181818	0.0909091	1
hg38_rmsk_L1HS_chrX:92254242-92256469	1	0	0	1
hg38_rmsk_L1PA5_chr1:80287465-80289669	1	0	0	1
hg38_rmsk_L1PA14_chrX:21276409-21278433	1	0	0	1
hg38_rmsk_L1PA6_chr3:165931105-165933696	1	0	0	1
hg38_rmsk_L1PA13_chr7:108755060-108758446	1	0	0	1
hg38_rmsk_L1PA7_chrUn_GL000195v1:60021-63056	0.4	0.6	0	1
hg38_rmsk_L1PA13_chr7:89674896-89679008	1	0	0	1
hg38_rmsk_L1PA7_chr15:57809155-57815556	0.909091	0	0.0909091	1
hg38_rmsk_L1PA6_chr2:218766674-218770836	1	0	0	1
hg38_rmsk_L1PA5_chr8_KZ208915v1_fix:3904008-3910154	1	0	0	1
hg38_rmsk_L1PA6_chr3:25993158-25996911	1	0	0	1
hg38_rmsk_L1PA17_chr10:84870243-84872641	1	0	0	1
hg38_rmsk_L1PA7_chr7:15517373-15523845	1	0	0	1
hg38_rmsk_L1PA6_chr12:10743293-10748362	1	0	0	1
hg38_rmsk_L1PA3_chr8:49450570-49453127	1	0	0	1
hg38_rmsk_L1PA6_chr9:4448852-4453585	1	0	0	1
hg38_rmsk_L1PA7_chr3:1930480-1934857	1	0	0	1
hg38_rmsk_L1PA16_chr19_GL949753v2_alt:443087-447158	0.142857	0.857143	0	1
hg38_rmsk_L1PA4_chr7:32307745-32313917	1	0	0	1
hg38_rmsk_L1PA4_chr5:45548438-45550656	1	0	0	1
hg38_rmsk_L1PA7_chr12:84097147-84101098	1	0	0	1
hg38_rmsk_L1PA3_chr12:95923546-95929565	1	0	0	1
hg38_rmsk_L1PA7_chr3:21723089-21728279	1	0	0	1
hg38_rmsk_L1PA5_chr2:166907614-166913537	1	0	0	1
hg38_rmsk_L1HS_chr8:137244285-137246729	1	0	0	1
hg38_rmsk_L1PA7_chr10:58592990-58596199	1	0	0	1
hg38_rmsk_L1PA8A_chr1:78483573-78489062	1	0	0	1
hg38_rmsk_L1PA11_chr11:22051006-22056637	1	0	0	1
hg38_rmsk_L1PA16_chr13:60475077-60477197	1	0	0	1
hg38_rmsk_L1PA7_chrX:42336458-42343834	1	0	0	1
hg38_rmsk_L1PA2_chr7:19189042-19195047	0.727273	0	0.272727	1
hg38_rmsk_L1PA3_chr13:21855729-21861909	0.909091	0.0909091	0	1
hg38_rmsk_L1PA16_chr19:39572801-39576595	1	0	0	1
hg38_rmsk_L1PA10_chr5:102202440-102205400	1	0	0	1
hg38_rmsk_L1PA6_chr7:35788296-35790588	1	0	0	1
hg38_rmsk_L1PA4_chr6:61520740-61525395	1	0	0	1
hg38_rmsk_L1PA17_chr2:129747249-129750422	1	0	0	1
hg38_rmsk_L1PA11_chr6:120893002-120895073	1	0	0	1
hg38_rmsk_L1PA10_chr6:74039642-74042020	1	0	0	1
hg38_rmsk_L1PA2_chr7:34169570-34175587	0.909091	0	0.0909091	1
hg38_rmsk_L1PA16_chr7:71617947-71620394	1	0	0	1
hg38_rmsk_L1PA5_chr7:157099859-157104542	1	0	0	1
hg38_rmsk_L1PA7_chr4:142674477-142677997	1	0	0	1
hg38_rmsk_L1PA4_chrX:75680527-75686533	0.909091	0	0.0909091	1
hg38_rmsk_L1PA17_chr7:91855306-91857931	1	0	0	1
hg38_rmsk_L1PA10_chr17:12150122-12155536	1	0	0	1
hg38_rmsk_L1PA4_chrX:137122419-137128550	1	0	0	1
hg38_rmsk_L1PA3_chr2:131373902-131379444	1	0	0	1
hg38_rmsk_L1PA7_chr2:233630839-233635398	1	0	0	1
hg38_rmsk_L1PA16_chr5:27584679-27587253	1	0	0	1
hg38_rmsk_L1PA3_chr18:61310604-61316739	1	0	0	1
hg38_rmsk_L1PA16_chrX:33448026-33451446	1	0	0	1
hg38_rmsk_L1PA7_chr12:73344367-73347933	1	0	0	1
hg38_rmsk_L1PA5_chr3:158144132-158146886	1	0	0	1
hg38_rmsk_L1PA7_chr2:60195659-60197806	1	0	0	1
hg38_rmsk_L1PA5_chrY:16762057-16768224	1	0	0	1
hg38_rmsk_L1PA17_chr4:92164510-92169248	1	0	0	1
hg38_rmsk_L1PA4_chr8:135847336-135853524	1	0	0	1
hg38_rmsk_L1PA3_chr15_KI270905v1_alt:2525315-2531352	0.909091	0.0909091	0	1
hg38_rmsk_L1PA15_chr1:194979083-194982441	1	0	0	1
hg38_rmsk_L1PA15_chr5:12726851-12730198	0.6	0.4	0	1
hg38_rmsk_L1PA5_chr7:145659180-145664684	1	0	0	1
hg38_rmsk_L1PA13_chr8:113535574-113538431	1	0	0	1
hg38_rmsk_L1HS_chrX:149178167-149184185	0.818182	0.0909091	0.0909091	1
hg38_rmsk_L1PA4_chr11:48683045-48689146	1	0	0	1
hg38_rmsk_L1PA6_chr14:37361876-37364273	1	0	0	1
hg38_rmsk_L1PA5_chr4:134969225-134973166	1	0	0	1
hg38_rmsk_L1PA3_chr12:80074670-80080828	0.909091	0	0.0909091	1
hg38_rmsk_L1HS_chr5:152886442-152892473	0.727273	0.181818	0.0909091	1
hg38_rmsk_L1PA5_chr2:84262380-84268496	1	0	0	1
hg38_rmsk_L1PA11_chr6:100975538-100977850	1	0	0	1
hg38_rmsk_L1PA4_chr6:45281108-45287253	1	0	0	1
hg38_rmsk_L1PA8_chr2:80736427-80741676	1	0	0	1
hg38_rmsk_L1PA5_chr4:28409884-28413589	1	0	0	1
hg38_rmsk_L1PA11_chrX:127652611-127654824	1	0	0	1
hg38_rmsk_L1PA5_chr4:60355494-60357718	1	0	0	1
hg38_rmsk_L1PA7_chrUn_GL000213v1:156684-159257	0.5	0.5	0	1
hg38_rmsk_L1PA7_chr3:28526808-28529664	1	0	0	1
hg38_rmsk_L1PA8_chr4:60081022-60086144	1	0	0	1
hg38_rmsk_L1PA6_chr5:42412312-42418555	1	0	0	1
hg38_rmsk_L1PA5_chr1:91107489-91109699	1	0	0	1
hg38_rmsk_L1PA8A_chr4:156509856-156512013	1	0	0	1
hg38_rmsk_L1PA7_chr3:118458195-118462868	1	0	0	1
hg38_rmsk_L1PA4_chr8:46831157-46836001	1	0	0	1
hg38_rmsk_L1PA10_chr2:95824350-95826979	1	0	0	1
hg38_rmsk_L1PA4_chrX:106189916-106195082	1	0	0	1
hg38_rmsk_L1PA2_chr5:176276447-176282584	0.909091	0	0.0909091	1
hg38_rmsk_L1PA7_chr8:36030313-36034227	1	0	0	1
hg38_rmsk_L1PA3_chrX:66347286-66352091	1	0	0	1
hg38_rmsk_L1PA13_chrX:63109069-63114278	1	0	0	1
hg38_rmsk_L1PA3_chr2:125825534-125831674	1	0	0	1
hg38_rmsk_L1PA3_chr19_KI270887v1_alt:15989-18323	0	1	0	NA
hg38_rmsk_L1PA10_chr15:22209429-22211568	0.666667	0.333333	0	1
hg38_rmsk_L1PA6_chr13:79977321-79981382	1	0	0	1
hg38_rmsk_L1PA10_chr7:20922359-20926917	1	0	0	1
hg38_rmsk_L1PA7_chr22:34386373-34390129	1	0	0	1
hg38_rmsk_L1PA2_chr2:157515144-157521173	1	0	0	1
hg38_rmsk_L1PA14_chr4:62434730-62436804	1	0	0	1
hg38_rmsk_L1PA3_chr5:44668503-44674529	1	0	0	1
hg38_rmsk_L1PA11_chr9:25466022-25469777	1	0	0	1
hg38_rmsk_L1PA4_chr3:60928578-60931373	1	0	0	1
hg38_rmsk_L1PA5_chr2:159578500-159582073	1	0	0	1
hg38_rmsk_L1PA13_chr18:1385531-1389459	1	0	0	1
hg38_rmsk_L1PA15_chr7:49475630-49479694	1	0	0	1
hg38_rmsk_L1PA7_chr6:170643923-170650346	1	0	0	1
hg38_rmsk_L1PA6_chrX:76774797-76777318	1	0	0	1
hg38_rmsk_L1PA5_chr11:24217114-24223259	1	0	0	1
hg38_rmsk_L1PA3_chr2:208773458-208776294	1	0	0	1
hg38_rmsk_L1PA4_chr3:54284956-54291072	1	0	0	1
hg38_rmsk_L1PA4_chrY:23593495-23596555	0.4	0.6	0	0.4
hg38_rmsk_L1PA3_chr4:116405697-116411731	0.818182	0	0.181818	1
hg38_rmsk_L1PA15_chr4:133048162-133050766	1	0	0	1
hg38_rmsk_L1PA7_chr9:4896085-4902542	1	0	0	1
hg38_rmsk_L1PA15_chr2:116971897-116975138	0.4	0.6	0	1
hg38_rmsk_L1HS_chr3:34654023-34656689	0.75	0.25	0	1
hg38_rmsk_L1PA7_chr2:116234073-116236869	1	0	0	1
hg38_rmsk_L1PA6_chr8:144570268-144573618	1	0	0	1
hg38_rmsk_L1PA6_chr3:78463344-78468180	1	0	0	1
hg38_rmsk_L1PA17_chr13:79970627-79974921	1	0	0	1
hg38_rmsk_L1PA11_chr1:160561047-160563765	1	0	0	1
hg38_rmsk_L1PA8_chr10:57345464-57351902	1	0	0	1
hg38_rmsk_L1PA5_chr6:104873264-104875276	1	0	0	1
hg38_rmsk_L1PA2_chr4:168441990-168448038	0.909091	0.0909091	0	1
hg38_rmsk_L1PA6_chr3:165163838-165169955	0.909091	0	0.0909091	1
hg38_rmsk_L1PA10_chr11:112428850-112431822	1	0	0	1
hg38_rmsk_L1PA6_chr5:89803210-89807039	1	0	0	1
hg38_rmsk_L1PA8_chr7:97122975-97125088	1	0	0	1
hg38_rmsk_L1PA3_chr6:117181818-117187827	1	0	0	1
hg38_rmsk_L1PA3_chr3:165880718-165883089	1	0	0	1
hg38_rmsk_L1PA6_chr1:196814066-196817013	1	0	0	1
hg38_rmsk_L1PA4_chr6:99969577-99975717	1	0	0	1
hg38_rmsk_L1PA15_chr17:12308948-12314798	1	0	0	1
hg38_rmsk_L1PA3_chr6:45016315-45019487	1	0	0	1
hg38_rmsk_L1PA11_chr14:82463125-82466457	1	0	0	1
hg38_rmsk_L1PA15_chr8:122423453-122425926	1	0	0	1
hg38_rmsk_L1PA4_chr9:11247654-11250001	0.666667	0	0.333333	1
hg38_rmsk_L1PA4_chr5:130783491-130789657	1	0	0	1
hg38_rmsk_L1PA5_chr14:85018408-85024476	1	0	0	1
hg38_rmsk_L1PA16_chr2:76024838-76027688	1	0	0	1
hg38_rmsk_L1PA4_chr2:21335939-21342064	1	0	0	1
hg38_rmsk_L1PA5_chr7:104587128-104592971	1	0	0	1
hg38_rmsk_L1PA13_chr11:129655020-129657679	1	0	0	1
hg38_rmsk_L1PA2_chr12:25484506-25486957	1	0	0	1
hg38_rmsk_L1PA4_chr6:122537170-122543352	1	0	0	1
hg38_rmsk_L1PA14_chr3:20778851-20785728	1	0	0	1
hg38_rmsk_L1PA2_chr2:198581977-198586261	1	0	0	1
hg38_rmsk_L1PA5_chr6:72119660-72122194	1	0	0	1
hg38_rmsk_L1PA7_chr6:147460235-147462315	1	0	0	1
hg38_rmsk_L1PA4_chr6:101245977-101248888	1	0	0	1
hg38_rmsk_L1PA7_chr1:230521187-230527731	1	0	0	1
hg38_rmsk_L1PA7_chr4:461886-463919	1	0	0	1
hg38_rmsk_L1PA10_chr1:19993381-19995927	1	0	0	1
hg38_rmsk_L1PA7_chrX:80273427-80279879	1	0	0	1
hg38_rmsk_L1PA15_chr5:23486868-23488949	1	0	0	1
hg38_rmsk_L1PA2_chr16:72342001-72346146	1	0	0	1
hg38_rmsk_L1PA7_chr10:27587034-27593439	1	0	0	1
hg38_rmsk_L1PA15_chr8:82936428-82942969	1	0	0	1
hg38_rmsk_L1PA5_chr5:57922855-57928982	1	0	0	1
hg38_rmsk_L1PA8_chr9:30570086-30573459	1	0	0	1
hg38_rmsk_L1PA3_chr1:65544807-65550970	1	0	0	1
hg38_rmsk_L1PA7_chr12:47500001-47503706	1	0	0	1
hg38_rmsk_L1PA5_chr1:60772541-60778675	1	0	0	1
hg38_rmsk_L1PA10_chr10:57748253-57751304	1	0	0	1
hg38_rmsk_L1PA5_chrX:155930718-155936823	0.545455	0.454545	0	1
hg38_rmsk_L1PA3_chr3:82104885-82111042	1	0	0	1
hg38_rmsk_L1PA6_chr7:118122225-118128365	1	0	0	1
hg38_rmsk_L1PA3_chr10:62672215-62678359	1	0	0	1
hg38_rmsk_L1PA2_chr6:98416503-98422520	0.909091	0.0909091	0	1
hg38_rmsk_L1PA10_chr14:45534185-45537657	1	0	0	1
hg38_rmsk_L1PA16_chr7:48969532-48971988	0.666667	0	0.333333	1
hg38_rmsk_L1PA13_chr5:29732659-29735089	1	0	0	1
hg38_rmsk_L1PA4_chr1:67176639-67182776	1	0	0	0.916667
hg38_rmsk_L1PA8_chr1:76242433-76246591	1	0	0	1
hg38_rmsk_L1PA6_chr13:25007263-25010556	1	0	0	1
hg38_rmsk_L1PA3_chrX:64252346-64258375	0.818182	0.0909091	0.0909091	1
hg38_rmsk_L1PA3_chr16:35160156-35166172	1	0	0	1
hg38_rmsk_L1PA3_chr4:18266542-18269942	1	0	0	1
hg38_rmsk_L1PA5_chr12:56888362-56894057	1	0	0	1
hg38_rmsk_L1PA16_chr8:126700657-126704297	1	0	0	1
hg38_rmsk_L1PA2_chr4:87710374-87716399	1	0	0	1
hg38_rmsk_L1PA8A_chr11:87588729-87595097	1	0	0	1
hg38_rmsk_L1PA7_chr8:97329197-97335596	0.909091	0	0.0909091	1
hg38_rmsk_L1PA5_chr9:6258031-6262329	1	0	0	1
hg38_rmsk_L1PA4_chr12:27136819-27139505	1	0	0	1
hg38_rmsk_L1PA4_chr13:41534752-41540868	1	0	0	1
hg38_rmsk_L1PA7_chr4:78121981-78125572	1	0	0	1
hg38_rmsk_L1PA6_chr4:161409678-161412664	1	0	0	1
hg38_rmsk_L1PA7_chr2:205203458-205206125	1	0	0	1
hg38_rmsk_L1HS_chr18:25485077-25487433	0.333333	0.333333	0.333333	1
hg38_rmsk_L1PA15_chr11:99793358-99797118	1	0	0	1
hg38_rmsk_L1PA4_chr8:13441125-13443365	1	0	0	1
hg38_rmsk_L1PA4_chr7:54309913-54312274	1	0	0	1
hg38_rmsk_L1PA3_chr11:129338916-129344902	1	0	0	1
hg38_rmsk_L1PA5_chr8:29449216-29455343	1	0	0	1
hg38_rmsk_L1PA7_chr3:105310297-105312528	1	0	0	1
hg38_rmsk_L1PA5_chr5:45117917-45122031	1	0	0	1
hg38_rmsk_L1PA4_chr7:109687137-109693273	1	0	0	1
hg38_rmsk_L1PA5_chr4:53095724-53098569	1	0	0	1
hg38_rmsk_L1PA10_chrX:77219651-77222671	1	0	0	1
hg38_rmsk_L1PA6_chr6:47327838-47333990	1	0	0	1
hg38_rmsk_L1PA6_chr3:26124471-26130617	1	0	0	1
hg38_rmsk_L1PA8_chr12:107082036-107085835	1	0	0	1
hg38_rmsk_L1PA3_chr1:50760096-50762948	1	0	0	1
hg38_rmsk_L1PA7_chr4:76477676-76484153	1	0	0	1
hg38_rmsk_L1PA8A_chr5:145745883-145750105	1	0	0	1
hg38_rmsk_L1PA7_chrX:137433083-137437536	1	0	0	1
hg38_rmsk_L1PA3_chr8:66576866-66579243	1	0	0	1
hg38_rmsk_L1PA7_chr1:170451717-170456048	1	0	0	1
hg38_rmsk_L1PA2_chr5:106425383-106431381	1	0	0	1
hg38_rmsk_L1PA11_chr11:90374414-90377450	1	0	0	1
hg38_rmsk_L1PA4_chr5:114891257-114895798	1	0	0	1
hg38_rmsk_L1PA3_chr6_KQ031387v1_fix:40138-42884	0	1	0	NA
hg38_rmsk_L1PA6_chr10:23595930-23599242	1	0	0	1
hg38_rmsk_L1PA10_chr4:167565319-167567745	1	0	0	1
hg38_rmsk_L1PA8_chr1:171019662-171022777	1	0	0	1
hg38_rmsk_L1PA11_chr1:173619851-173623033	1	0	0	1
hg38_rmsk_L1PA10_chr14:60404513-60408577	1	0	0	1
hg38_rmsk_L1PA6_chr11:18988742-18994012	0.888889	0	0.111111	1
hg38_rmsk_L1PA11_chr7:89194985-89197104	1	0	0	1
hg38_rmsk_L1PA17_chr6:130298650-130300821	1	0	0	1
hg38_rmsk_L1PA4_chr17:22727197-22729822	1	0	0	1
hg38_rmsk_L1PA8_chr15_KN538374v1_fix:2192438-2194736	0	1	0	NA
hg38_rmsk_L1PA10_chr5:41366648-41368822	1	0	0	1
hg38_rmsk_L1PA4_chr10:78676494-78682651	1	0	0	0.916667
hg38_rmsk_L1PA7_chr4:57467409-57471251	1	0	0	1
hg38_rmsk_L1PA2_chr3:187862481-187868516	0.818182	0	0.181818	1
hg38_rmsk_L1PA2_chr12:21209061-21215087	0.909091	0	0.0909091	1
hg38_rmsk_L1PA7_chrX:95260729-95263067	1	0	0	1
hg38_rmsk_L1PA2_chr9:105576168-105582192	0.909091	0.0909091	0	1
hg38_rmsk_L1HS_chr9:117198082-117200083	1	0	0	1
hg38_rmsk_L1PA8_chr5:144056061-144060002	1	0	0	1
hg38_rmsk_L1PA2_chr8:72479441-72485463	1	0	0	1
hg38_rmsk_L1PA12_chr2:81347668-81351098	1	0	0	1
hg38_rmsk_L1PA3_chr14:56014011-56020042	1	0	0	1
hg38_rmsk_L1PA4_chr4:146751996-146754066	1	0	0	1
hg38_rmsk_L1PA8_chr4:116658052-116661387	1	0	0	1
hg38_rmsk_L1PA7_chr2:76134582-76137227	1	0	0	1
hg38_rmsk_L1PA7_chr5:180926024-180932355	1	0	0	1
hg38_rmsk_L1PA7_chr20:29356207-29358311	1	0	0	1
hg38_rmsk_L1PA7_chrX:117616712-117620384	1	0	0	1
hg38_rmsk_L1PA5_chr7:153117032-153122557	0.8	0	0.2	1
hg38_rmsk_L1PA2_chr3:89345616-89351640	0.909091	0.0909091	0	1
hg38_rmsk_L1PA6_chr11:93439099-93445217	1	0	0	1
hg38_rmsk_L1PA4_chr8:71820262-71826403	1	0	0	1
hg38_rmsk_L1PA4_chr9:101935415-101941555	1	0	0	1
hg38_rmsk_L1PA15_chr4:117977804-117982689	1	0	0	1
hg38_rmsk_L1PA6_chr8:14136181-14142332	1	0	0	1
hg38_rmsk_L1PA8_chr17:11163424-11166091	1	0	0	1
hg38_rmsk_L1PA13_chr1:199336824-199342909	1	0	0	1
hg38_rmsk_L1PA10_chr7_KI270803v1_alt:653530-656412	1	0	0	1
hg38_rmsk_L1PA4_chrX:93617132-93619187	1	0	0	1
hg38_rmsk_L1PA7_chr10:29315-31377	1	0	0	1
hg38_rmsk_L1PA3_chr4:61641295-61647303	1	0	0	1
hg38_rmsk_L1PA16_chr11:94423045-94428581	1	0	0	1
hg38_rmsk_L1HS_chr13:19496787-19500000	1	0	0	1
hg38_rmsk_L1PA7_chr6_GL000251v2_alt:3695522-3700168	0.75	0.25	0	1
hg38_rmsk_L1PA3_chrUn_KI270741v1:52862-58959	0.545455	0.454545	0	1
hg38_rmsk_L1PA15_chr5:34327694-34330850	1	0	0	1
hg38_rmsk_L1PA14_chr5:55315921-55318777	1	0	0	1
hg38_rmsk_L1PA7_chr2:159821746-159828118	1	0	0	1
hg38_rmsk_L1PA15-16_chr4:23034089-23036618	1	0	0	1
hg38_rmsk_L1PA5_chr2:234775487-234781643	1	0	0	1
hg38_rmsk_L1PA6_chr13:94526652-94532798	1	0	0	1
hg38_rmsk_L1PA7_chr11:27043420-27045661	1	0	0	1
hg38_rmsk_L1PA8_chr2:183418860-183422593	1	0	0	1
hg38_rmsk_L1PA7_chr4:70463959-70470390	1	0	0	1
hg38_rmsk_L1PA4_chr6:6037474-6039706	1	0	0	1
hg38_rmsk_L1PA11_chr11:100607320-100610177	1	0	0	1
hg38_rmsk_L1PA3_chr21:5293196-5295944	1	0	0	1
hg38_rmsk_L1PA3_chr10:35478-41492	0.909091	0	0.0909091	0.666667
hg38_rmsk_L1PA13_chr1:102292537-102294848	1	0	0	1
hg38_rmsk_L1PA3_chr4:97736224-97742374	0.909091	0	0.0909091	1
hg38_rmsk_L1PA3_chr12:80461877-80468017	1	0	0	1
hg38_rmsk_L1HS_chrX:83542397-83548420	0.636364	0.181818	0.181818	1
hg38_rmsk_L1PA7_chr10:61391982-61394366	1	0	0	1
hg38_rmsk_L1PA3_chr4:82019562-82022377	1	0	0	1
hg38_rmsk_L1PA8_chr2:162959921-162962037	1	0	0	1
hg38_rmsk_L1PA8A_chr5:129301178-129304292	1	0	0	1
hg38_rmsk_L1PA7_chr8:124239583-124246002	1	0	0	1
hg38_rmsk_L1PA7_chrX:66553490-66559786	1	0	0	1
hg38_rmsk_L1PA16_chr7:122631690-122635277	1	0	0	1
hg38_rmsk_L1PA15_chr5:41642151-41644682	1	0	0	1
hg38_rmsk_L1PA5_chr14:59409451-59415609	1	0	0	1
hg38_rmsk_L1PA7_chr3:159687598-159692013	1	0	0	1
hg38_rmsk_L1PA13_chr10:67322220-67328834	1	0	0	1
hg38_rmsk_L1PA7_chrX:82472097-82476678	1	0	0	1
hg38_rmsk_L1PA7_chr7:78319341-78322765	1	0	0	1
hg38_rmsk_L1PA16_chr5:56708731-56712102	1	0	0	1
hg38_rmsk_L1PA4_chr3:132795709-132797779	1	0	0	1
hg38_rmsk_L1PA7_chr1:189162283-189166460	1	0	0	1
hg38_rmsk_L1PA6_chr12:92789555-92793820	1	0	0	1
hg38_rmsk_L1PA7_chr14:49348586-49354271	1	0	0	1
hg38_rmsk_L1PA2_chrY:24488694-24494708	0.909091	0.0909091	0	0.769231
hg38_rmsk_L1PA7_chrX:105079462-105082420	1	0	0	1
hg38_rmsk_L1PA13_chrX:51305880-51309583	1	0	0	1
hg38_rmsk_L1PA4_chr4:186768083-186770084	1	0	0	1
hg38_rmsk_L1PA5_chr3_KV766192v1_fix:91172-94483	0.8	0.2	0	1
hg38_rmsk_L1PA14_chr9:88630410-88632719	1	0	0	1
hg38_rmsk_L1PA8A_chr10:107849999-107852480	1	0	0	1
hg38_rmsk_L1PA3_chr9:31056095-31062222	1	0	0	1
hg38_rmsk_L1PA2_chr1:188752217-188758260	0.909091	0.0909091	0	1
hg38_rmsk_L1PA6_chr4:28079278-28082350	1	0	0	1
hg38_rmsk_L1PA8A_chr9:73562447-73564679	1	0	0	1
hg38_rmsk_L1PA5_chr3:34904160-34910240	1	0	0	1
hg38_rmsk_L1PA3_chr12:97723840-97729872	1	0	0	1
hg38_rmsk_L1PA5_chr9:72096187-72100596	1	0	0	1
hg38_rmsk_L1PA3_chr10:42526229-42532221	1	0	0	1
hg38_rmsk_L1PA5_chr18:4694738-4700808	0.909091	0	0.0909091	1
hg38_rmsk_L1PA2_chr4:14480752-14486827	0.909091	0	0.0909091	1
hg38_rmsk_L1PA7_chr12:10564500-10566679	1	0	0	1
hg38_rmsk_L1PA3_chr1_KV880763v1_alt:439958-444670	0.25	0.75	0	0.5
hg38_rmsk_L1PA10_chr2:22590028-22595389	1	0	0	1
hg38_rmsk_L1PA3_chr6:77730627-77736661	1	0	0	1
hg38_rmsk_L1PA4_chr4:5170296-5176435	1	0	0	1
hg38_rmsk_L1PA3_chr3:35014345-35016394	1	0	0	1
hg38_rmsk_L1PA5_chr4:168344061-168347008	1	0	0	1
hg38_rmsk_L1PA5_chr14:61092272-61098394	1	0	0	1
hg38_rmsk_L1PA10_chr1:68854730-68857565	0.75	0	0.25	1
hg38_rmsk_L1PA13_chr2:196880870-196883153	1	0	0	1
hg38_rmsk_L1PA16_chr12_KZ208918v1_alt:64608-66866	0.333333	0.666667	0	1
hg38_rmsk_L1PA5_chr9:67579209-67585330	1	0	0	1
hg38_rmsk_L1PA3_chr3:39675926-39678559	1	0	0	1
hg38_rmsk_L1PA8_chr3:76173341-76175365	1	0	0	1
hg38_rmsk_L1PA4_chr18:64226385-64232470	1	0	0	1
hg38_rmsk_L1PA4_chr5:102683120-102687423	1	0	0	1
hg38_rmsk_L1PA16_chr3:83070038-83075702	1	0	0	1
hg38_rmsk_L1PA5_chr5:95166918-95172450	0.9	0.1	0	1
hg38_rmsk_L1PA3_chr17:55789686-55792342	0.75	0	0.25	1
hg38_rmsk_L1PA3_chr4:49169834-49175964	0.454545	0.545455	0	1
hg38_rmsk_L1PA7_chr6:127231020-127234327	1	0	0	1
hg38_rmsk_L1PA3_chr8:28816156-28820642	1	0	0	1
hg38_rmsk_L1PA3_chr8:119292034-119298187	0.909091	0	0.0909091	1
hg38_rmsk_L1PA4_chr6:115250073-115256240	1	0	0	1
hg38_rmsk_L1PA10_chr12:30375023-30378025	1	0	0	1
hg38_rmsk_L1PA4_chr3:143390475-143396603	1	0	0	1
hg38_rmsk_L1PA3_chr2:19161875-19164400	1	0	0	1
hg38_rmsk_L1PA3_chr6:116638697-116644847	0.909091	0	0.0909091	1
hg38_rmsk_L1PA15_chr2:148412304-148416541	1	0	0	1
hg38_rmsk_L1PA11_chr2:18636002-18638219	1	0	0	1
hg38_rmsk_L1PA16_chr11:48251480-48253968	1	0	0	1
hg38_rmsk_L1PA3_chr19_KI270922v1_alt:138807-141141	0	1	0	NA
hg38_rmsk_L1PA13_chr22:34142590-34145332	1	0	0	1
hg38_rmsk_L1PA7_chr1:65542462-65544707	1	0	0	1
hg38_rmsk_L1PA7_chrX:89934202-89938198	1	0	0	1
hg38_rmsk_L1PA6_chr8:69863578-69866985	1	0	0	1
hg38_rmsk_L1PA2_chr16:86262174-86268197	0.909091	0	0.0909091	1
hg38_rmsk_L1PA7_chr7:150542956-150548795	1	0	0	1
hg38_rmsk_L1PA3_chrX:80151303-80157458	0.909091	0	0.0909091	1
hg38_rmsk_L1PA13_chr8:35808333-35810976	1	0	0	1
hg38_rmsk_L1PA6_chr3:154945161-154951300	0.909091	0	0.0909091	1
hg38_rmsk_L1PA13_chr11:97323423-97326279	1	0	0	1
hg38_rmsk_L1PA2_chr17_KI270729v1_random:191354-197373	1	0	0	1
hg38_rmsk_L1PA8A_chr16:31611827-31615053	1	0	0	1
hg38_rmsk_L1PA6_chr22:22968664-22973148	1	0	0	1
hg38_rmsk_L1PA6_chr1:113411876-113414694	1	0	0	1
hg38_rmsk_L1PA6_chrX:110974245-110977116	1	0	0	1
hg38_rmsk_L1PA6_chr1:172431616-172437728	1	0	0	1
hg38_rmsk_L1PA17_chr13:68317636-68320052	1	0	0	1
hg38_rmsk_L1PA4_chr3:120989835-120991969	1	0	0	1
hg38_rmsk_L1PA7_chrX:106487140-106489918	1	0	0	1
hg38_rmsk_L1PA3_chr4:117921984-117927986	0.909091	0	0.0909091	1
hg38_rmsk_L1PA15_chr10:18021322-18024666	1	0	0	1
hg38_rmsk_L1PA4_chr4:90911494-90917662	1	0	0	1
hg38_rmsk_L1PA4_chr3:87402878-87407308	1	0	0	1
hg38_rmsk_L1PA15-16_chr2:139641504-139646608	1	0	0	1
hg38_rmsk_L1PA5_chr3:74688038-74690946	1	0	0	1
hg38_rmsk_L1PA16_chr14:84718283-84721001	1	0	0	1
hg38_rmsk_L1PA16_chrX:76833089-76836952	1	0	0	1
hg38_rmsk_L1HS_chr3:35454618-35458296	1	0	0	1
hg38_rmsk_L1PA17_chr8:72476327-72479434	1	0	0	1
hg38_rmsk_L1PA4_chr5:102162953-102167112	1	0	0	1
hg38_rmsk_L1PA13_chr2:148856479-148858558	1	0	0	1
hg38_rmsk_L1PA7_chr7:30338277-30342601	1	0	0	1
hg38_rmsk_L1PA6_chr10:92132614-92136173	1	0	0	1
hg38_rmsk_L1PA8_chr3:95202554-95205275	1	0	0	1
hg38_rmsk_L1PA3_chr12:29809727-29815750	1	0	0	1
hg38_rmsk_L1PA3_chr4:62602277-62608302	1	0	0	1
hg38_rmsk_L1PA15_chr5:72734288-72736858	1	0	0	1
hg38_rmsk_L1PA5_chr9:21697186-21699310	1	0	0	1
hg38_rmsk_L1PA3_chr8:109858631-109864778	1	0	0	1
hg38_rmsk_L1PA4_chrY:14267273-14269997	1	0	0	1
hg38_rmsk_L1PA6_chr5:42357577-42359659	1	0	0	1
hg38_rmsk_L1PA4_chr4:69961358-69963741	0.333333	0.333333	0.333333	1
hg38_rmsk_L1PA2_chr18:40187640-40193657	1	0	0	1
hg38_rmsk_L1PA4_chr2:181766628-181769886	1	0	0	1
hg38_rmsk_L1PA10_chr8:117487085-117492772	1	0	0	1
hg38_rmsk_L1PA5_chr4:129590591-129593870	1	0	0	1
hg38_rmsk_L1PA3_chr7:145559139-145561500	1	0	0	1
hg38_rmsk_L1PA8A_chr10:31228680-31230777	1	0	0	1
hg38_rmsk_L1PA7_chr9:41470091-41472139	1	0	0	1
hg38_rmsk_L1PA3_chr3:166021103-166027124	1	0	0	1
hg38_rmsk_L1PA8A_chr19:22648030-22651362	1	0	0	1
hg38_rmsk_L1PA7_chr6:121368805-121373757	1	0	0	1
hg38_rmsk_L1PA13_chr14:105953421-105956109	1	0	0	1
hg38_rmsk_L1PA4_chr7:89463102-89466532	1	0	0	1
hg38_rmsk_L1PA10_chr10_KQ090021v1_fix:214453-216911	0.333333	0.666667	0	1
hg38_rmsk_L1PA13_chrX:141327597-141329832	1	0	0	1
hg38_rmsk_L1PA2_chr5:51330783-51335996	1	0	0	1
hg38_rmsk_L1PA15_chr2:146460077-146463583	1	0	0	1
hg38_rmsk_L1PA16_chr4:116109417-116111850	1	0	0	1
hg38_rmsk_L1PA6_chr1:96611744-96615947	1	0	0	1
hg38_rmsk_L1PA6_chr7:97210062-97216165	1	0	0	1
hg38_rmsk_L1PA7_chr20:11420268-11423089	1	0	0	1
hg38_rmsk_L1PA3_chrX:66970345-66972864	0.5	0	0.5	1
hg38_rmsk_L1PA3_chrX:129337056-129343063	0.909091	0.0909091	0	1
hg38_rmsk_L1PA7_chr6:127228186-127231026	1	0	0	1
hg38_rmsk_L1HS_chr18:37819738-37825798	0.727273	0.272727	0	1
hg38_rmsk_L1PA7_chr1:99159200-99162698	1	0	0	1
hg38_rmsk_L1PA10_chr12_KQ759760v1_fix:251670-258400	0.333333	0.666667	0	1
hg38_rmsk_L1PA6_chr1:78310060-78316157	1	0	0	1
hg38_rmsk_L1PA16_chr2:125547343-125550047	1	0	0	1
hg38_rmsk_L1PA7_chr10:130090117-130093730	1	0	0	1
hg38_rmsk_L1HS_chr10:85355507-85361538	0.545455	0.272727	0.181818	1
hg38_rmsk_L1PA4_chr1:105189510-105191596	1	0	0	1
hg38_rmsk_L1PA16_chrX:142811343-142813476	1	0	0	1
hg38_rmsk_L1PA6_chr14:60381630-60387770	1	0	0	1
hg38_rmsk_L1PA3_chrX:69783287-69789318	0.909091	0	0.0909091	1
hg38_rmsk_L1PA3_chr4:79838238-79841882	1	0	0	1
hg38_rmsk_L1PA2_chr9:70199057-70205081	0.909091	0	0.0909091	1
hg38_rmsk_L1PA6_chr19:21894657-21900094	1	0	0	1
hg38_rmsk_L1PA7_chr1_KV880763v1_alt:215599-222070	1	0	0	1
hg38_rmsk_L1PA4_chr9:11942867-11945839	1	0	0	1
hg38_rmsk_L1PA6_chr18:5122004-5128135	1	0	0	1
hg38_rmsk_L1PA16_chrX:81302770-81308984	1	0	0	1
hg38_rmsk_L1PA4_chr5:20280211-20282775	1	0	0	1
hg38_rmsk_L1PA2_chr21:14927083-14933113	0.909091	0.0909091	0	1
hg38_rmsk_L1PA13_chr6_GL000252v2_alt:2504340-2508111	0.166667	0.833333	0	1
hg38_rmsk_L1PA10_chr2:103696544-103699013	1	0	0	1
hg38_rmsk_L1PA14_chr6:135541788-135544484	1	0	0	1
hg38_rmsk_L1PA8_chr3:161654200-161656565	1	0	0	1
hg38_rmsk_L1PA6_chr5:104830008-104832066	1	0	0	1
hg38_rmsk_L1PA3_chr3:94846028-94852063	1	0	0	1
hg38_rmsk_L1PA15_chr15:23623953-23626463	0.75	0.25	0	1
hg38_rmsk_L1PA17_chr22:16180073-16182836	0.75	0.25	0	1
hg38_rmsk_L1PA15_chr20:45168531-45171167	1	0	0	1
hg38_rmsk_L1PA7_chr4:45587465-45589925	1	0	0	1
hg38_rmsk_L1PA7_chr6_GL000256v2_alt:3573392-3578036	0.75	0.25	0	1
hg38_rmsk_L1PA2_chrX:76720029-76726045	0.909091	0	0.0909091	1
hg38_rmsk_L1PA16_chr8:82725909-82727946	1	0	0	1
hg38_rmsk_L1PA8A_chrX:85563718-85568167	1	0	0	1
hg38_rmsk_L1PA7_chr4:122028693-122033918	1	0	0	1
hg38_rmsk_L1PA13_chr5:114830351-114835720	1	0	0	1
hg38_rmsk_L1PA8_chrX:21043198-21046825	1	0	0	1
hg38_rmsk_L1PA5_chr3:70451606-70455501	1	0	0	1
hg38_rmsk_L1PA7_chr12:55529077-55532025	1	0	0	1
hg38_rmsk_L1PA5_chr8:121277007-121279126	1	0	0	1
hg38_rmsk_L1PA5_chrX:94895991-94902669	1	0	0	1
hg38_rmsk_L1PA11_chr6:92507528-92510461	1	0	0	1
hg38_rmsk_L1PA2_chr4:10824427-10829322	1	0	0	1
hg38_rmsk_L1PA3_chr7:62551827-62554040	1	0	0	1
hg38_rmsk_L1PA4_chrX:103131408-103137543	1	0	0	1
hg38_rmsk_L1PA8_chr3:164257044-164260546	1	0	0	1
hg38_rmsk_L1PA11_chr11:105111118-105113709	1	0	0	1
hg38_rmsk_L1PA6_chr18:68303208-68306496	1	0	0	1
hg38_rmsk_L1PA13_chr21_KI270872v1_alt:35730-39322	1	0	0	1
hg38_rmsk_L1PA17_chr5:103226827-103229879	1	0	0	1
hg38_rmsk_L1PA3_chr6:49791503-49797511	1	0	0	0.916667
hg38_rmsk_L1PA8A_chr9:29888317-29894745	1	0	0	1
hg38_rmsk_L1PA7_chr1:13038116-13041430	0.2	0.8	0	1
hg38_rmsk_L1PA7_chr13:81365675-81368962	1	0	0	1
hg38_rmsk_L1PA5_chr7:144615519-144618643	0.4	0.6	0	1
hg38_rmsk_L1PA3_chrX:149435838-149441830	1	0	0	1
hg38_rmsk_L1PA5_chr6:49276511-49281918	1	0	0	1
hg38_rmsk_L1PA4_chr1:195107722-195111807	1	0	0	1
hg38_rmsk_L1PA6_chr8:90728800-90734517	1	0	0	1
hg38_rmsk_L1PA7_chr11:85728962-85732753	1	0	0	1
hg38_rmsk_L1PA6_chr6_KQ090016v1_fix:12028-17005	0.375	0.625	0	1
hg38_rmsk_L1PA6_chrY:17745747-17748975	0.8	0.2	0	0.571429
hg38_rmsk_L1PA6_chr4:88870167-88876304	1	0	0	1
hg38_rmsk_L1PA4_chr10:131504577-131510718	1	0	0	1
hg38_rmsk_L1PA15_chr13:37317761-37321409	1	0	0	1
hg38_rmsk_L1PA2_chr20:53472645-53478653	0.909091	0	0.0909091	1
hg38_rmsk_L1PA8A_chr10:82435848-82438995	1	0	0	1
hg38_rmsk_L1PA3_chr4:34652647-34655549	0.5	0.5	0	1
hg38_rmsk_L1PA14_chr12:14989889-14991925	1	0	0	1
hg38_rmsk_L1PA3_chr2:126451373-126456679	1	0	0	1
hg38_rmsk_L1PA5_chr4:142114847-142119793	1	0	0	1
hg38_rmsk_L1PA7_chr9:13791550-13794590	1	0	0	1
hg38_rmsk_L1PA3_chr2:65924171-65930343	0.909091	0	0.0909091	1
hg38_rmsk_L1PA4_chr6:82715216-82718665	1	0	0	1
hg38_rmsk_L1PA3_chr2:117897888-117902118	1	0	0	1
hg38_rmsk_L1PA4_chr11:110549843-110553974	1	0	0	1
hg38_rmsk_L1PA3_chrX:114700577-114706720	1	0	0	1
hg38_rmsk_L1PA16_chr5_KI270897v1_alt:812726-816575	0.666667	0.333333	0	0.444444
hg38_rmsk_L1PA5_chr2:75081928-75085143	1	0	0	1
hg38_rmsk_L1PA5_chr14:65522586-65528687	1	0	0	1
hg38_rmsk_L1PA5_chr16:51329810-51335954	1	0	0	1
hg38_rmsk_L1PA7_chr12:62364558-62367212	1	0	0	1
hg38_rmsk_L1PA7_chr7:112684068-112690617	1	0	0	1
hg38_rmsk_L1PA6_chr5:42863078-42868959	1	0	0	1
hg38_rmsk_L1PA5_chr3:116744834-116748998	1	0	0	1
hg38_rmsk_L1PA14_chr7:150531678-150535164	1	0	0	1
hg38_rmsk_L1PA15-16_chr2:185877039-185880118	1	0	0	1
hg38_rmsk_L1PA7_chrX:96291850-96294934	1	0	0	1
hg38_rmsk_L1PA6_chr13:50768289-50774405	1	0	0	1
hg38_rmsk_L1PA15_chr16:63261551-63264451	1	0	0	1
hg38_rmsk_L1PA4_chr1:163077783-163080993	1	0	0	1
hg38_rmsk_L1PA3_chr4:80855407-80861562	1	0	0	1
hg38_rmsk_L1PA6_chr2:119805946-119808574	1	0	0	1
hg38_rmsk_L1PA7_chr5:151835056-151837952	1	0	0	1
hg38_rmsk_L1PA3_chr16:63119952-63125975	1	0	0	1
hg38_rmsk_L1PA16_chr19:54717027-54721098	0	1	0	NA
hg38_rmsk_L1PA5_chr2:116552826-116556729	1	0	0	1
hg38_rmsk_L1PA3_chr17:34083022-34089185	1	0	0	1
hg38_rmsk_L1PA6_chr8:63080740-63083647	1	0	0	1
hg38_rmsk_L1PA13_chr4:132253268-132255587	1	0	0	1
hg38_rmsk_L1PA8_chr3:1029906-1033203	1	0	0	1
hg38_rmsk_L1PA10_chr5:118970453-118972882	0.666667	0	0.333333	1
hg38_rmsk_L1PA5_chrX:57477485-57479864	1	0	0	1
hg38_rmsk_L1PA7_chr14:35837887-35841311	1	0	0	1
hg38_rmsk_L1PA6_chr6_KI270800v1_alt:94639-97187	0.5	0.5	0	1
hg38_rmsk_L1PA3_chr6_GL000255v2_alt:1335752-1341783	1	0	0	1
hg38_rmsk_L1PA13_chrX:86579852-86583506	1	0	0	1
hg38_rmsk_L1PA17_chr18:60774272-60777386	1	0	0	1
hg38_rmsk_L1PA4_chr8_KI270810v1_alt:249908-256054	0.727273	0.272727	0	1
hg38_rmsk_L1PA6_chr4:58007271-58010876	1	0	0	1
hg38_rmsk_L1PA7_chr8:79556400-79558459	1	0	0	1
hg38_rmsk_L1PA16_chr21:27820819-27822912	1	0	0	1
hg38_rmsk_L1PA16_chr8:121853401-121857227	1	0	0	1
hg38_rmsk_L1PA4_chr4:77257400-77259732	1	0	0	1
hg38_rmsk_L1PA4_chr6:23060667-23064975	1	0	0	1
hg38_rmsk_L1PA13_chr1:194437996-194441997	1	0	0	1
hg38_rmsk_L1PA7_chr12:81477468-81480839	1	0	0	1
hg38_rmsk_L1PA5_chr12:74494591-74496982	1	0	0	1
hg38_rmsk_L1PA10_chr12:8522756-8528119	1	0	0	1
hg38_rmsk_L1PA5_chr9:117657563-117659646	1	0	0	1
hg38_rmsk_L1PA8_chr10:56087862-56090305	1	0	0	1
hg38_rmsk_L1HS_chr3:154911096-154913991	0.75	0	0.25	1
hg38_rmsk_L1PA7_chr15:54543246-54546470	1	0	0	1
hg38_rmsk_L1PA3_chr2:8127342-8131954	0.875	0	0.125	1
hg38_rmsk_L1PA3_chr19_KV575248v1_alt:164512-166846	0.333333	0.666667	0	1
hg38_rmsk_L1PA8A_chr5:145743441-145745579	1	0	0	1
hg38_rmsk_L1PA5_chr11:36650377-36652880	1	0	0	1
hg38_rmsk_L1PA5_chr8:89819375-89822131	1	0	0	1
hg38_rmsk_L1PA11_chr2:148715333-148720938	1	0	0	1
hg38_rmsk_L1PA4_chr5:110278637-110284796	1	0	0	1
hg38_rmsk_L1PA17_chr3:125265884-125268697	1	0	0	1
hg38_rmsk_L1PA8_chrX:147987485-147990447	1	0	0	1
hg38_rmsk_L1PA8A_chr10:115925309-115927349	1	0	0	1
hg38_rmsk_L1PA7_chr5:82132251-82138678	0.909091	0	0.0909091	1
hg38_rmsk_L1PA4_chr15:43289087-43291389	1	0	0	1
hg38_rmsk_L1PA8A_chr2:51913305-51917406	1	0	0	1
hg38_rmsk_L1PA2_chr5:82429401-82435423	1	0	0	1
hg38_rmsk_L1PA5_chr16:85874286-85876475	1	0	0	1
hg38_rmsk_L1PA15_chr2:224152246-224154611	1	0	0	1
hg38_rmsk_L1HS_chr14_KI270725v1_random:48458-54487	0.909091	0	0.0909091	1
hg38_rmsk_L1PA6_chr5:29536168-29539962	1	0	0	1
hg38_rmsk_L1PA5_chr5:89630173-89636079	1	0	0	1
hg38_rmsk_L1PA15_chr3:34587121-34592569	1	0	0	1
hg38_rmsk_L1PA2_chr7:14647631-14653668	1	0	0	1
hg38_rmsk_L1PA3_chr3:158283889-158285945	1	0	0	1
hg38_rmsk_L1PA16_chr4:28765735-28770119	1	0	0	1
hg38_rmsk_L1HS_chr2:197062487-197068374	1	0	0	1
hg38_rmsk_L1PA8_chr6:130108687-130110881	0.666667	0	0.333333	1
hg38_rmsk_L1PA3_chr12:68991050-68997194	1	0	0	1
hg38_rmsk_L1PA10_chr10:52849615-52852056	1	0	0	1
hg38_rmsk_L1PA2_chr7:25743833-25749863	1	0	0	1
hg38_rmsk_L1PA6_chr8:92308359-92314301	1	0	0	1
hg38_rmsk_L1PA11_chr8:62847093-62849444	0.666667	0	0.333333	1
hg38_rmsk_L1PA6_chr6:19744300-19746523	1	0	0	1
hg38_rmsk_L1PA4_chr1:47122948-47124976	1	0	0	1
hg38_rmsk_L1PA6_chr6:80119868-80122420	1	0	0	1
hg38_rmsk_L1PA10_chr7:142649888-142652770	1	0	0	1
hg38_rmsk_L1PA3_chr3:121452691-121458395	1	0	0	1
hg38_rmsk_L1PA6_chr4:64799487-64805261	1	0	0	1
hg38_rmsk_L1PA15-16_chr6_KI270798v1_alt:253551-258583	0.666667	0.333333	0	1
hg38_rmsk_L1PA3_chr1:196349707-196353060	1	0	0	1
hg38_rmsk_L1PA10_chrY:56927559-56929793	0.333333	0.666667	0	1
hg38_rmsk_L1PA11_chrX:14766669-14773149	1	0	0	1
hg38_rmsk_L1PA7_chr10:109194384-109197664	1	0	0	1
hg38_rmsk_L1PA7_chr12:105178987-105182034	1	0	0	1
hg38_rmsk_L1PA14_chr13:23261278-23265296	1	0	0	1
hg38_rmsk_L1PA17_chrX:74163367-74165638	1	0	0	1
hg38_rmsk_L1PA3_chr19:20826773-20830668	1	0	0	1
hg38_rmsk_L1PA5_chr4:56712646-56718770	1	0	0	1
hg38_rmsk_L1PA15_chr20:22900293-22903021	1	0	0	1
hg38_rmsk_L1PA6_chr6:85782836-85788228	1	0	0	1
hg38_rmsk_L1PA13_chr5:123628994-123634829	1	0	0	1
hg38_rmsk_L1PA3_chrX:65157775-65163922	1	0	0	1
hg38_rmsk_L1PA10_chr2:221867811-221869967	1	0	0	1
hg38_rmsk_L1PA16_chr7:88621821-88623936	1	0	0	1
hg38_rmsk_L1PA7_chr6:130727859-130730237	1	0	0	1
hg38_rmsk_L1HS_chr14:61055117-61061148	0.727273	0.272727	0	1
hg38_rmsk_L1PA14_chr2:31479353-31486629	1	0	0	1
hg38_rmsk_L1PA15_chr5:118286332-118291960	1	0	0	1
hg38_rmsk_L1HS_chr10:33510846-33516876	0.818182	0.181818	0	1
hg38_rmsk_L1PA8_chr11:23407822-23410293	1	0	0	1
hg38_rmsk_L1PA3_chr5:140515515-140520942	0.888889	0	0.111111	1
hg38_rmsk_L1PA6_chr16:51479269-51483649	1	0	0	1
hg38_rmsk_L1PA4_chr13:85911793-85917919	1	0	0	1
hg38_rmsk_L1PA4_chr4:124125826-124131963	1	0	0	1
hg38_rmsk_L1PA6_chr3:121902361-121908514	1	0	0	1
hg38_rmsk_L1PA2_chr14:101266200-101272227	1	0	0	1
hg38_rmsk_L1PA4_chr5:22820450-22823388	1	0	0	1
hg38_rmsk_L1PA7_chr1:86071821-86077992	1	0	0	1
hg38_rmsk_L1PA5_chrX:101805956-101809661	1	0	0	1
hg38_rmsk_L1PA4_chr3:116455197-116461295	1	0	0	1
hg38_rmsk_L1PA10_chr11:59233250-59239712	1	0	0	1
hg38_rmsk_L1PA4_chr12:107186192-107191200	1	0	0	1
hg38_rmsk_L1PA15_chr3:96490545-96493473	1	0	0	1
hg38_rmsk_L1PA3_chr4:110687460-110690108	0.75	0	0.25	1
hg38_rmsk_L1PA8A_chrX:117665559-117668145	1	0	0	1
hg38_rmsk_L1PA8A_chr3:94940925-94947219	0.181818	0.818182	0	1
hg38_rmsk_L1PA4_chr12:58226939-58233087	1	0	0	1
hg38_rmsk_L1PA2_chr11:63435304-63441326	0.909091	0	0.0909091	1
hg38_rmsk_L1PA2_chr11:95626327-95632351	1	0	0	1
hg38_rmsk_L1PA5_chr6:74495137-74497755	1	0	0	1
hg38_rmsk_L1PA4_chr4:105860131-105866235	0.909091	0	0.0909091	1
hg38_rmsk_L1PA3_chr1:79888612-79894731	0.909091	0	0.0909091	1
hg38_rmsk_L1PA2_chr3:160973878-160977113	1	0	0	1
hg38_rmsk_L1HS_chr8:135875863-135881890	0.909091	0.0909091	0	1
hg38_rmsk_L1PA4_chr15:87275325-87281469	0.909091	0	0.0909091	1
hg38_rmsk_L1PA4_chr12:1733611-1736914	0.2	0.8	0	1
hg38_rmsk_L1PA7_chr3:140797238-140803746	1	0	0	1
hg38_rmsk_L1PA10_chrX:14187642-14190788	1	0	0	1
hg38_rmsk_L1PA7_chr3:1057888-1063062	1	0	0	1
hg38_rmsk_L1PA13_chr3:140861090-140863285	1	0	0	1
hg38_rmsk_L1PA7_chr2:182401066-182403317	1	0	0	1
hg38_rmsk_L1PA8A_chr1:67150789-67153764	0.75	0	0.25	1
hg38_rmsk_L1PA10_chr3:167514671-167517133	1	0	0	1
hg38_rmsk_L1PA6_chr12:29092376-29094460	1	0	0	1
hg38_rmsk_L1PA15_chrX:63889145-63891263	1	0	0	1
hg38_rmsk_L1PA16_chr6:50030281-50036334	1	0	0	1
hg38_rmsk_L1PA4_chr2:219813510-219819659	1	0	0	1
hg38_rmsk_L1PA16_chr3:131689320-131691720	1	0	0	1
hg38_rmsk_L1PA3_chr4:14940715-14942848	1	0	0	1
hg38_rmsk_L1PA5_chr7:65993412-65995431	1	0	0	1
hg38_rmsk_L1PA16_chrX:86401714-86403781	1	0	0	1
hg38_rmsk_L1PA10_chr4:30584789-30587637	1	0	0	1
hg38_rmsk_L1PA5_chr2:48923457-48926024	1	0	0	1
hg38_rmsk_L1PA5_chrX:65000010-65002312	1	0	0	1
hg38_rmsk_L1PA8_chr8:24045795-24052090	1	0	0	1
hg38_rmsk_L1PA15_chr17:41256857-41258951	0.666667	0.333333	0	1
hg38_rmsk_L1HS_chr11:121823854-121827182	0.666667	0.333333	0	1
hg38_rmsk_L1PA7_chr2:206894208-206900352	1	0	0	1
hg38_rmsk_L1PA15_chr4:79101950-79104549	1	0	0	1
hg38_rmsk_L1PA3_chr1:159409726-159411807	1	0	0	1
hg38_rmsk_L1PA16_chr19_KI270921v1_alt:15584-19655	0.857143	0.142857	0	0.857143
hg38_rmsk_L1PA13_chr6:109707993-109711004	1	0	0	1
hg38_rmsk_L1PA3_chr10:120234300-120240325	1	0	0	1
hg38_rmsk_L1PA6_chr7:91793042-91795722	1	0	0	1
hg38_rmsk_L1PA7_chr12:118966034-118969220	1	0	0	1
hg38_rmsk_L1HS_chr3:36621476-36625027	1	0	0	1
hg38_rmsk_L1PA3_chr4:167343517-167349561	1	0	0	1
hg38_rmsk_L1PA16_chr18:44201640-44205109	1	0	0	1
hg38_rmsk_L1PA15_chr7_KI270809v1_alt:81453-85813	0.285714	0.714286	0	1
hg38_rmsk_L1PA7_chr12:78042935-78045301	1	0	0	1
hg38_rmsk_L1HS_chr3:137093886-137095955	0	1	0	NA
hg38_rmsk_L1PA4_chr16:31337870-31344038	1	0	0	1
hg38_rmsk_L1PA3_chr2:179385757-179391890	1	0	0	1
hg38_rmsk_L1PA4_chr9:25039972-25046101	0.454545	0.545455	0	1
hg38_rmsk_L1PA4_chr10:94690376-94693142	1	0	0	1
hg38_rmsk_L1PA3_chr11:28205109-28208730	1	0	0	1
hg38_rmsk_L1PA6_chr19_KI270938v1_alt:560717-562773	0.333333	0.666667	0	1
hg38_rmsk_L1PA3_chr11:22695945-22698078	1	0	0	1
hg38_rmsk_L1PA3_chr16:86233296-86239310	1	0	0	1
hg38_rmsk_L1PA16_chr2:185105232-185110538	1	0	0	1
hg38_rmsk_L1PA5_chr4:59419694-59425790	1	0	0	1
hg38_rmsk_L1PA3_chr6_GL000250v2_alt:1338692-1344717	0.272727	0.727273	0	0.6
hg38_rmsk_L1PA3_chr7:89015338-89017497	1	0	0	1
hg38_rmsk_L1PA15-16_chr1:172729099-172731263	1	0	0	1
hg38_rmsk_L1PA5_chr3:1459063-1461364	1	0	0	1
hg38_rmsk_L1PA12_chr1:78699385-78702913	1	0	0	1
hg38_rmsk_L1PA4_chrX:75491647-75495944	1	0	0	1
hg38_rmsk_L1PA5_chr14:24450649-24454036	1	0	0	1
hg38_rmsk_L1PA6_chr7:121220974-121226314	1	0	0	1
hg38_rmsk_L1PA7_chrX:100266528-100269562	1	0	0	1
hg38_rmsk_L1PA4_chr8:6085775-6091899	1	0	0	1
hg38_rmsk_L1PA6_chr1:162746010-162752153	1	0	0	1
hg38_rmsk_L1PA11_chr4:105049233-105055931	1	0	0	1
hg38_rmsk_L1PA11_chr14:68001518-68003920	1	0	0	1
hg38_rmsk_L1PA5_chr8:84076804-84083001	1	0	0	1
hg38_rmsk_L1PA17_chr1:17897685-17901503	1	0	0	1
hg38_rmsk_L1PA8A_chr14:24726248-24732638	1	0	0	1
hg38_rmsk_L1PA7_chr7:159284241-159288400	1	0	0	1
hg38_rmsk_L1PA4_chrX:64510713-64512975	1	0	0	1
hg38_rmsk_L1PA4_chr3:115747663-115750528	1	0	0	1
hg38_rmsk_L1PA2_chr14:43597901-43602088	1	0	0	1
hg38_rmsk_L1PA6_chrX:55627239-55631768	1	0	0	1
hg38_rmsk_L1PA2_chr13:45645031-45651067	0.909091	0.0909091	0	1
hg38_rmsk_L1PA2_chr10:19284251-19286545	1	0	0	1
hg38_rmsk_L1PA8_chr8:87335024-87337916	1	0	0	1
hg38_rmsk_L1PA15_chr10:52200057-52204073	1	0	0	1
hg38_rmsk_L1PA3_chr9:63844629-63849587	1	0	0	1
hg38_rmsk_L1PA8_chr6:145180031-145182290	1	0	0	1
hg38_rmsk_L1PA10_chr14:58923598-58929038	1	0	0	1
hg38_rmsk_L1PA7_chr4:121495356-121497558	1	0	0	1
hg38_rmsk_L1PA2_chr2:60141192-60147223	0.818182	0.0909091	0.0909091	1
hg38_rmsk_L1PA12_chr2:128743510-128745603	0.666667	0	0.333333	1
hg38_rmsk_L1PA5_chr13:69808317-69813452	1	0	0	1
hg38_rmsk_L1PA5_chr3:86092964-86099092	1	0	0	1
hg38_rmsk_L1PA5_chr1:89154818-89160368	1	0	0	1
hg38_rmsk_L1PA7_chr10:31562792-31566621	1	0	0	1
hg38_rmsk_L1PA2_chr3:116203399-116209426	1	0	0	1
hg38_rmsk_L1PA14_chrX:124297178-124299866	1	0	0	1
hg38_rmsk_L1PA15_chr17:55906202-55909789	1	0	0	1
hg38_rmsk_L1PA7_chr2:56914744-56918106	1	0	0	1
hg38_rmsk_L1PA16_chr2:123113851-123115997	1	0	0	1
hg38_rmsk_L1PA4_chr6:124342849-124348613	0.9	0	0.1	1
hg38_rmsk_L1PA8_chr4:34874692-34878449	0.5	0.5	0	1
hg38_rmsk_L1PA4_chr18:45694473-45700593	0.909091	0.0909091	0	1
hg38_rmsk_L1PA10_chr4:154646727-154651306	1	0	0	1
hg38_rmsk_L1PA7_chr10:116933171-116939621	1	0	0	1
hg38_rmsk_L1PA8A_chr3:82701495-82707830	1	0	0	1
hg38_rmsk_L1PA3_chr12:55589938-55595956	1	0	0	1
hg38_rmsk_L1PA7_chr12:126081361-126083593	1	0	0	1
hg38_rmsk_L1PA3_chr3:102127322-102129591	1	0	0	1
hg38_rmsk_L1PA11_chr8:69380738-69385132	1	0	0	1
hg38_rmsk_L1PA7_chrX:114938786-114943635	1	0	0	1
hg38_rmsk_L1PA3_chr1_KI270763v1_alt:672434-674827	0	0.666667	0.333333	NA
hg38_rmsk_L1PA16_chr15:87367747-87370846	1	0	0	1
hg38_rmsk_L1PA3_chr4:52319789-52325813	1	0	0	1
hg38_rmsk_L1PA3_chr3:61211022-61217154	0.909091	0	0.0909091	1
hg38_rmsk_L1PA7_chr2:145209336-145211845	1	0	0	1
hg38_rmsk_L1PA5_chr10:108793641-108796816	1	0	0	1
hg38_rmsk_L1PA6_chr4:56885829-56890030	1	0	0	1
hg38_rmsk_L1PA6_chr10:16171579-16177724	1	0	0	1
hg38_rmsk_L1PA3_chr16:58977511-58983531	0.909091	0	0.0909091	1
hg38_rmsk_L1PA7_chr20:13375086-13381527	1	0	0	1
hg38_rmsk_L1PA6_chr8:11814869-11821002	0.727273	0.272727	0	1
hg38_rmsk_L1PA3_chr7:34265604-34267943	0.666667	0.333333	0	1
hg38_rmsk_L1PA4_chr1:30493390-30499556	1	0	0	1
hg38_rmsk_L1PA7_chr4:115386949-115393322	1	0	0	1
hg38_rmsk_L1PA7_chr7:145213161-145216399	1	0	0	1
hg38_rmsk_L1PA7_chr1:55760090-55763051	1	0	0	1
hg38_rmsk_L1PA16_chr10:123532127-123534813	1	0	0	1
hg38_rmsk_L1PA3_chr8:118548538-118554688	1	0	0	1
hg38_rmsk_L1PA4_chr1:174617735-174621090	1	0	0	1
hg38_rmsk_L1PA3_chr2:172187265-172193414	1	0	0	1
hg38_rmsk_L1PA7_chr18:70911113-70913419	1	0	0	1
hg38_rmsk_L1PA4_chr6:74883284-74889425	1	0	0	1
hg38_rmsk_L1PA6_chr11:87781121-87785384	1	0	0	1
hg38_rmsk_L1PA5_chr4:73322466-73325323	1	0	0	1
hg38_rmsk_L1PA13_chr8:107921532-107924104	1	0	0	1
hg38_rmsk_L1PA5_chr6_GL000255v2_alt:1503063-1508464	0.333333	0.666667	0	0.375
hg38_rmsk_L1PA5_chr6:105415012-105421154	1	0	0	1
hg38_rmsk_L1PA4_chr6:114914636-114917799	1	0	0	1
hg38_rmsk_L1PA3_chr17:27058259-27060447	1	0	0	1
hg38_rmsk_L1PA3_chr5:67539705-67541962	1	0	0	1
hg38_rmsk_L1PA11_chr12:91803833-91810633	1	0	0	1
hg38_rmsk_L1PA5_chr15:76420625-76426457	1	0	0	1
hg38_rmsk_L1PA7_chrX:63255629-63257849	1	0	0	1
hg38_rmsk_L1PA3_chr6:86569574-86575720	1	0	0	1
hg38_rmsk_L1PA3_chr6:81433359-81436998	1	0	0	1
hg38_rmsk_L1PA5_chr2:171349853-171356109	1	0	0	1
hg38_rmsk_L1PA6_chr4:119197687-119203154	1	0	0	1
hg38_rmsk_L1PA3_chr12:105776065-105782085	1	0	0	1
hg38_rmsk_L1PA3_chr7:42786233-42788854	1	0	0	1
hg38_rmsk_L1PA16_chrY:8792108-8794135	1	0	0	1
hg38_rmsk_L1PA8A_chr4:114892774-114894996	1	0	0	1
hg38_rmsk_L1PA6_chr14:36411729-36417842	1	0	0	1
hg38_rmsk_L1PA2_chr9:34872219-34874316	1	0	0	1
hg38_rmsk_L1PA8A_chrX:25976473-25982878	1	0	0	1
hg38_rmsk_L1PA16_chr19_KV575255v1_alt:18651-22722	0	1	0	0
hg38_rmsk_L1PA15_chr14:40707399-40710723	1	0	0	1
hg38_rmsk_L1PA5_chr6:108410816-108416935	1	0	0	1
hg38_rmsk_L1PA8_chr2:117472199-117478772	1	0	0	1
hg38_rmsk_L1PA2_chr1:190730309-190734390	1	0	0	1
hg38_rmsk_L1PA2_chr1:118575348-118578116	1	0	0	1
hg38_rmsk_L1PA4_chr15:46536241-46542382	0.909091	0	0.0909091	1
hg38_rmsk_L1PA13_chr14:27500933-27507592	1	0	0	1
hg38_rmsk_L1PA15_chr7:119446443-119451081	1	0	0	1
hg38_rmsk_L1PA4_chr10:76142709-76148837	1	0	0	1
hg38_rmsk_L1PA6_chr12:24623501-24625755	1	0	0	1
hg38_rmsk_L1PA7_chr14:28955835-28960275	1	0	0	1
hg38_rmsk_L1PA15-16_chr6_KI270799v1_alt:107395-109581	0.666667	0.333333	0	1
hg38_rmsk_L1PA15-16_chrX:34587792-34590771	1	0	0	1
hg38_rmsk_L1PA13_chr11:87550023-87552316	1	0	0	1
hg38_rmsk_L1PA3_chr3:143932066-143934149	1	0	0	1
hg38_rmsk_L1PA5_chr4:112161085-112164263	1	0	0	1
hg38_rmsk_L1PA11_chr9:15802254-15808081	1	0	0	1
hg38_rmsk_L1PA8_chr6:117805091-117811441	1	0	0	1
hg38_rmsk_L1PA7_chr1_KQ983255v1_alt:33732-37046	0.4	0.6	0	1
hg38_rmsk_L1PA3_chr11:33624758-33630805	0.909091	0.0909091	0	1
hg38_rmsk_L1PA13_chr4:129009539-129012989	1	0	0	1
hg38_rmsk_L1PA10_chr3:86101009-86104103	1	0	0	1
hg38_rmsk_L1PA3_chr3:79782935-79785483	1	0	0	1
hg38_rmsk_L1PA2_chrX:107364337-107370349	0.909091	0.0909091	0	1
hg38_rmsk_L1PA4_chrX:63610324-63612670	1	0	0	1
hg38_rmsk_L1PA6_chr15:61345371-61347567	1	0	0	1
hg38_rmsk_L1PA13_chrX:116708421-116711004	1	0	0	1
hg38_rmsk_L1PA4_chr13:21553480-21555603	1	0	0	1
hg38_rmsk_L1PA17_chr3:7386262-7388320	1	0	0	1
hg38_rmsk_L1PA13_chr6:48394340-48396519	1	0	0	1
hg38_rmsk_L1PA11_chr8:69215041-69220182	1	0	0	1
hg38_rmsk_L1PA4_chr14:96764635-96767623	1	0	0	1
hg38_rmsk_L1PA15_chr2:79149101-79154278	1	0	0	1
hg38_rmsk_L1PA3_chrX:105796907-105802919	1	0	0	1
hg38_rmsk_L1PA13_chr13:64162174-64164766	1	0	0	1
hg38_rmsk_L1PA5_chr9:22177102-22183145	0.909091	0	0.0909091	1
hg38_rmsk_L1PA4_chr4:85622100-85628225	1	0	0	1
hg38_rmsk_L1PA7_chr1_GL383520v2_alt:103680-107567	0.5	0.5	0	1
hg38_rmsk_L1PA6_chr7:23844559-23847393	1	0	0	1
hg38_rmsk_L1PA16_chr5:62985096-62989651	1	0	0	1
hg38_rmsk_L1PA3_chr5:73874411-73880569	1	0	0	1
hg38_rmsk_L1PA3_chr3:187424408-187428816	0.857143	0.142857	0	1
hg38_rmsk_L1PA12_chrY:19747569-19749707	1	0	0	1
hg38_rmsk_L1PA3_chr11:38191741-38197885	1	0	0	1
hg38_rmsk_L1PA10_chr12:17961587-17967536	1	0	0	1
hg38_rmsk_L1PA7_chr7:85753063-85757273	1	0	0	1
hg38_rmsk_L1PA7_chr7:86567066-86573314	1	0	0	1
hg38_rmsk_L1PA2_chr11_KN538368v1_alt:92029-98064	0.363636	0.636364	0	1
hg38_rmsk_L1PA2_chr8:63797385-63803439	1	0	0	1
hg38_rmsk_L1PA7_chr16:59648810-59650826	1	0	0	1
hg38_rmsk_L1PA15-16_chr4:72500001-72502721	1	0	0	1
hg38_rmsk_L1PA2_chr6:100196462-100202490	1	0	0	1
hg38_rmsk_L1PA4_chrX:64888297-64890673	1	0	0	1
hg38_rmsk_L1PA7_chr4:84118443-84120457	1	0	0	1
hg38_rmsk_L1PA4_chr11:13623019-13629231	1	0	0	1
hg38_rmsk_L1PA4_chr6:124357778-124360327	1	0	0	1
hg38_rmsk_L1PA3_chr7:137424399-137430564	1	0	0	1
hg38_rmsk_L1PA2_chr2:40008599-40014619	1	0	0	1
hg38_rmsk_L1PA11_chr11:90648757-90650940	1	0	0	1
hg38_rmsk_L1PA7_chr1:147854576-147860678	1	0	0	1
hg38_rmsk_L1HS_chr16:35534415-35537679	1	0	0	1
hg38_rmsk_L1PA7_chr9:83513669-83520154	1	0	0	1
hg38_rmsk_L1PA6_chr3:122650967-122653820	1	0	0	1
hg38_rmsk_L1PA6_chr11:7813725-7815747	0.333333	0.333333	0.333333	1
hg38_rmsk_L1PA2_chr5:21107413-21113430	0.363636	0.636364	0	1
hg38_rmsk_L1PA3_chr3:99288596-99294302	0.9	0	0.1	1
hg38_rmsk_L1PA4_chrX:42872139-42875267	0.6	0.4	0	1
hg38_rmsk_L1PA16_chr19_KV575259v1_alt:18651-22722	0.142857	0.857143	0	0.25
hg38_rmsk_L1PA10_chr18:64579118-64581286	1	0	0	1
hg38_rmsk_L1PA7_chr3:64779152-64781850	1	0	0	1
hg38_rmsk_L1PA4_chrX:57123001-57125357	0.666667	0	0.333333	0.5
hg38_rmsk_L1PA6_chrX:57023927-57026420	1	0	0	1
hg38_rmsk_L1PA2_chr16:46449412-46455427	1	0	0	1
hg38_rmsk_L1PA7_chr5:108932026-108934188	1	0	0	1
hg38_rmsk_L1PA4_chr2:59326308-59332440	1	0	0	1
hg38_rmsk_L1HS_chr1:56365453-56369282	0.333333	0.5	0.166667	1
hg38_rmsk_L1PA8_chr5:59372792-59377135	1	0	0	1
hg38_rmsk_L1PA7_chr8:52846717-52853106	1	0	0	1
hg38_rmsk_L1PA7_chrX:122294258-122296813	1	0	0	1
hg38_rmsk_L1PA10_chr11:24214799-24217110	1	0	0	1
hg38_rmsk_L1HS_chr14:70547291-70553322	0.545455	0.272727	0.181818	1
hg38_rmsk_L1PA13_chr5:101864207-101866415	1	0	0	1
hg38_rmsk_L1PA10_chr5:123983065-123989123	1	0	0	1
hg38_rmsk_L1PA7_chr11:31180400-31182593	1	0	0	1
hg38_rmsk_L1PA11_chr15:53276408-53279499	1	0	0	1
hg38_rmsk_L1PA2_chr7:122278916-122284945	1	0	0	1
hg38_rmsk_L1PA5_chrX:67883965-67890092	1	0	0	1
hg38_rmsk_L1PA15_chr3:185036844-185039255	1	0	0	1
hg38_rmsk_L1PA8_chrX:76997207-76999427	1	0	0	1
hg38_rmsk_L1PA13_chr5:25266666-25269844	1	0	0	1
hg38_rmsk_L1PA8A_chr18:44412690-44415502	1	0	0	1
hg38_rmsk_L1PA6_chrX:94763585-94769113	1	0	0	1
hg38_rmsk_L1PA3_chr1:248067513-248073636	1	0	0	1
hg38_rmsk_L1PA4_chr18:27158104-27162667	1	0	0	1
hg38_rmsk_L1HS_chr9_GL383541v1_alt:138401-144439	0.909091	0.0909091	0	1
hg38_rmsk_L1PA4_chr1:59250824-59256962	1	0	0	1
hg38_rmsk_L1PA7_chr5:22280253-22283105	1	0	0	1
hg38_rmsk_L1PA10_chr3:155220710-155226039	1	0	0	1
hg38_rmsk_L1PA5_chr4:103238076-103244222	1	0	0	1
hg38_rmsk_L1PA4_chr9:8199010-8204502	0.777778	0	0.222222	1
hg38_rmsk_L1HS_chr3:4916535-4922591	0.545455	0.181818	0.272727	1
hg38_rmsk_L1PA10_chr5:27871096-27873396	1	0	0	1
hg38_rmsk_L1PA3_chr6:86921166-86927317	0.909091	0	0.0909091	1
hg38_rmsk_L1PA4_chr12:66521520-66527684	1	0	0	1
hg38_rmsk_L1PA8_chr3:19117671-19124073	1	0	0	1
hg38_rmsk_L1PA7_chr2:215988103-215994568	1	0	0	1
hg38_rmsk_L1PA5_chrX:138073443-138079552	0.909091	0	0.0909091	1
hg38_rmsk_L1PA13_chr6_GL000251v2_alt:2727466-2731237	0.666667	0.333333	0	1
hg38_rmsk_L1PA13_chr9:75283201-75287579	1	0	0	1
hg38_rmsk_L1PA5_chr8:65563180-65565271	1	0	0	1
hg38_rmsk_L1PA3_chr9:21220116-21223371	1	0	0	1
hg38_rmsk_L1PA15-16_chr12:75435899-75438581	1	0	0	1
hg38_rmsk_L1PA7_chr1_KQ031383v1_fix:53015-55846	1	0	0	1
hg38_rmsk_L1PA5_chrX:41808586-41814752	1	0	0	1
hg38_rmsk_L1PA5_chr11:105956116-105958724	1	0	0	1
hg38_rmsk_L1PA6_chr1:210953900-210960045	1	0	0	1
hg38_rmsk_L1PA3_chr11:5373346-5379500	1	0	0	1
hg38_rmsk_L1PA3_chr8:126199420-126204425	1	0	0	1
hg38_rmsk_L1PA8_chr9:7879593-7886073	1	0	0	1
hg38_rmsk_L1PA3_chr4:86636597-86639837	1	0	0	1
hg38_rmsk_L1PA8_chr4:130650989-130656539	1	0	0	1
hg38_rmsk_L1PA3_chr3:15186666-15192699	0.909091	0	0.0909091	1
hg38_rmsk_L1PA15_chr5:39238993-39241335	1	0	0	1
hg38_rmsk_L1PA3_chr1:104935149-104941180	0.909091	0	0.0909091	1
hg38_rmsk_L1PA5_chr8:111509448-111511626	1	0	0	1
hg38_rmsk_L1PA7_chr4:45997317-45999998	1	0	0	1
hg38_rmsk_L1PA6_chrX:63479531-63484467	1	0	0	1
hg38_rmsk_L1PA4_chr20:29767706-29773860	1	0	0	1
hg38_rmsk_L1PA16_chr7:51285244-51287263	1	0	0	1
hg38_rmsk_L1PA3_chr12:111829163-111835315	1	0	0	1
hg38_rmsk_L1PA3_chr3:180425995-180428746	1	0	0	1
hg38_rmsk_L1PA4_chr8:64954124-64961717	1	0	0	1
hg38_rmsk_L1PA2_chr12:85193159-85197837	1	0	0	1
hg38_rmsk_L1PA17_chr1:64296141-64298921	1	0	0	1
hg38_rmsk_L1PA5_chr17:22496955-22500000	1	0	0	1
hg38_rmsk_L1PA7_chr6:86059819-86066251	1	0	0	1
hg38_rmsk_L1PA5_chr6:96191198-96194211	1	0	0	1
hg38_rmsk_L1PA10_chr4:124167363-124173299	1	0	0	1
hg38_rmsk_L1PA2_chr5:161606051-161612084	1	0	0	1
hg38_rmsk_L1PA10_chr15_KN538374v1_fix:13135-16493	0	1	0	0
hg38_rmsk_L1PA8_chr5:101231841-101234763	1	0	0	1
hg38_rmsk_L1PA5_chr5:62950304-62954640	1	0	0	1
hg38_rmsk_L1PA7_chr4:75221758-75227510	1	0	0	1
hg38_rmsk_L1PA6_chr17:54316375-54320132	1	0	0	1
hg38_rmsk_L1PA15_chr3:80315702-80318569	1	0	0	1
hg38_rmsk_L1PA4_chr1:106311197-106314128	1	0	0	1
hg38_rmsk_L1PA7_chr6:90622818-90627750	1	0	0	1
hg38_rmsk_L1PA6_chr6:152078503-152083797	1	0	0	1
hg38_rmsk_L1PA4_chr7:109919040-109925231	1	0	0	1
hg38_rmsk_L1PA10_chr11:29906046-29909873	1	0	0	1
hg38_rmsk_L1PA16_chrX:116734847-116737496	1	0	0	1
hg38_rmsk_L1PA3_chr6:166425281-166429443	1	0	0	1
hg38_rmsk_L1PA8_chr12:55303968-55309171	1	0	0	1
hg38_rmsk_L1PA15_chr4:171722700-171725891	1	0	0	1
hg38_rmsk_L1PA15_chrX:86745264-86747427	1	0	0	1
hg38_rmsk_L1PA6_chr1:219727274-219729949	1	0	0	1
hg38_rmsk_L1HS_chr11:60048716-60050984	1	0	0	1
hg38_rmsk_L1PA7_chrX:76672389-76674411	1	0	0	1
hg38_rmsk_L1PA3_chr4:82111987-82115317	1	0	0	1
hg38_rmsk_L1PA12_chr6:117859810-117862731	1	0	0	1
hg38_rmsk_L1PA16_chr15:49849892-49852005	1	0	0	1
hg38_rmsk_L1PA6_chrY:6722174-6724574	1	0	0	1
hg38_rmsk_L1PA4_chr3:55388740-55394831	1	0	0	1
hg38_rmsk_L1PA15_chr2:201522344-201526236	1	0	0	1
hg38_rmsk_L1PA2_chr2:167441880-167447993	1	0	0	1
hg38_rmsk_L1PA5_chr11:91255506-91257526	1	0	0	1
hg38_rmsk_L1PA15_chr5:44679814-44682627	1	0	0	1
hg38_rmsk_L1PA3_chr1:65450280-65456309	0.818182	0	0.181818	1
hg38_rmsk_L1PA10_chr6:110577737-110580370	1	0	0	1
hg38_rmsk_L1PA7_chr12:76362220-76364662	1	0	0	1
hg38_rmsk_L1PA7_chr3:94384401-94386778	1	0	0	1
hg38_rmsk_L1PA5_chr10:55773787-55775800	1	0	0	1
hg38_rmsk_L1PA3_chr6:120637495-120643647	1	0	0	1
hg38_rmsk_L1PA6_chr14:25717529-25719990	1	0	0	1
hg38_rmsk_L1PA2_chr11_KI270829v1_alt:92540-98571	1	0	0	1
hg38_rmsk_L1PA5_chr9:75744729-75747119	1	0	0	1
hg38_rmsk_L1PA3_chr2:78170247-78172320	1	0	0	1
hg38_rmsk_L1PA2_chr5:51250747-51256770	0.909091	0	0.0909091	1
hg38_rmsk_L1PA4_chr8:55460495-55466644	1	0	0	1
hg38_rmsk_L1PA4_chr3:98406587-98412727	1	0	0	1
hg38_rmsk_L1PA3_chr7:137356504-137358562	0.666667	0	0.333333	1
hg38_rmsk_L1PA11_chr6_KI270798v1_alt:76947-81880	0.5	0.5	0	1
hg38_rmsk_L1PA2_chr12:41672453-41678469	1	0	0	1
hg38_rmsk_L1PA4_chr4:64667224-64669703	1	0	0	1
hg38_rmsk_L1PA5_chr5:75098287-75103059	1	0	0	1
hg38_rmsk_L1PA15_chr5:93836979-93840240	1	0	0	1
hg38_rmsk_L1PA4_chr1:147228010-147231695	1	0	0	1
hg38_rmsk_L1PA3_chr7:45377516-45383528	1	0	0	1
hg38_rmsk_L1PA13_chr11:24544292-24546963	1	0	0	1
hg38_rmsk_L1PA5_chr2:156370263-156376389	1	0	0	1
hg38_rmsk_L1PA8_chr6:98151440-98155758	1	0	0	1
hg38_rmsk_L1PA4_chrX:74687338-74693491	1	0	0	1
hg38_rmsk_L1PA13_chr3:136058082-136060134	1	0	0	1
hg38_rmsk_L1PA3_chr12:51559588-51562615	1	0	0	1
hg38_rmsk_L1PA13_chr20:45472120-45478614	1	0	0	1
hg38_rmsk_L1PA3_chr11:101678418-101684557	1	0	0	1
hg38_rmsk_L1PA5_chr4:26693922-26700024	1	0	0	1
hg38_rmsk_L1PA17_chr2:81743763-81748099	1	0	0	1
hg38_rmsk_L1PA5_chr11:130252626-130255225	0.833333	0	0.166667	1
hg38_rmsk_L1PA4_chr12:63240422-63246538	1	0	0	1
hg38_rmsk_L1PA5_chr9:64856216-64858845	1	0	0	1
hg38_rmsk_L1PA6_chr5:23642289-23645766	1	0	0	1
hg38_rmsk_L1PA16_chr18:42145969-42148209	1	0	0	1
hg38_rmsk_L1PA7_chr17:55105778-55108871	1	0	0	1
hg38_rmsk_L1PA3_chr15:93627088-93631131	1	0	0	1
hg38_rmsk_L1PA7_chr5:99757942-99764231	1	0	0	1
hg38_rmsk_L1PA4_chrX:56335648-56341789	0.909091	0	0.0909091	1
hg38_rmsk_L1PA4_chrX:104404430-104409366	1	0	0	1
hg38_rmsk_L1HS_chr2:184947295-184949713	0	0.666667	0.333333	NA
hg38_rmsk_L1PA6_chr2:199239609-199245731	1	0	0	1
hg38_rmsk_L1PA16_chr18:63814589-63816608	1	0	0	1
hg38_rmsk_L1PA11_chr8:120400745-120403652	1	0	0	1
hg38_rmsk_L1PA3_chrX:54970340-54973841	1	0	0	1
hg38_rmsk_L1PA6_chr2:1390020-1392897	0.75	0.25	0	1
hg38_rmsk_L1PA7_chr6:86304470-86307352	1	0	0	1
hg38_rmsk_L1PA8_chr2:166505581-166512006	1	0	0	1
hg38_rmsk_L1PA14_chr5:56389571-56393036	1	0	0	1
hg38_rmsk_L1PA7_chr8:60447770-60451735	1	0	0	1
hg38_rmsk_L1PA15_chr2:89673855-89677606	1	0	0	1
hg38_rmsk_L1PA7_chr14:94146697-94151476	0.625	0.375	0	1
hg38_rmsk_L1PA3_chr19_KI270917v1_alt:141804-144138	0	1	0	NA
hg38_rmsk_L1PA3_chr2:56790510-56792677	1	0	0	1
hg38_rmsk_L1PA3_chr8:23311986-23314802	1	0	0	1
hg38_rmsk_L1PA3_chr5:111880839-111887009	1	0	0	1
hg38_rmsk_L1PA7_chr5:3667323-3670373	1	0	0	1
hg38_rmsk_L1PA4_chr14:32851161-32857308	1	0	0	1
hg38_rmsk_L1PA4_chr10:22857418-22861432	1	0	0	1
hg38_rmsk_L1PA2_chr6:86665209-86671238	0.909091	0	0.0909091	1
hg38_rmsk_L1PA2_chr10:25247315-25253340	1	0	0	1
hg38_rmsk_L1PA2_chr3:63153079-63155842	1	0	0	1
hg38_rmsk_L1PA16_chr15:37541016-37543125	1	0	0	1
hg38_rmsk_L1PA16_chrX:93853613-93856778	1	0	0	1
hg38_rmsk_L1PA7_chr2:19919410-19922725	1	0	0	1
hg38_rmsk_L1PA4_chr3:120719121-120721943	1	0	0	1
hg38_rmsk_L1PA4_chr1:213628615-213630992	1	0	0	1
hg38_rmsk_L1PA5_chr1:149293676-149299816	1	0	0	1
hg38_rmsk_L1PA4_chr8:64102229-64108366	1	0	0	1
hg38_rmsk_L1PA7_chr1:48273349-48277107	1	0	0	1
hg38_rmsk_L1PA16_chrY:4618630-4622179	1	0	0	1
hg38_rmsk_L1PA16_chr7:110167569-110169599	1	0	0	1
hg38_rmsk_L1PA2_chr3:178781790-178784016	1	0	0	1
hg38_rmsk_L1PA15_chr15:98244545-98249130	1	0	0	1
hg38_rmsk_L1PA10_chr9:11251852-11254386	1	0	0	1
hg38_rmsk_L1PA4_chr4:128895552-128901681	0.909091	0	0.0909091	1
hg38_rmsk_L1PA8A_chr8_KI270822v1_alt:546690-553069	0.818182	0.181818	0	1
hg38_rmsk_L1PA4_chr6:119373605-119376410	1	0	0	1
hg38_rmsk_L1PA3_chrX:148016211-148018363	1	0	0	1
hg38_rmsk_L1PA7_chr7:21930727-21933814	1	0	0	1
hg38_rmsk_L1PA8_chr2:163015206-163018070	1	0	0	1
hg38_rmsk_L1PA4_chrX:127788800-127794900	1	0	0	1
hg38_rmsk_L1PA16_chr5:20989614-20994586	1	0	0	1
hg38_rmsk_L1PA5_chr2:46472059-46478113	1	0	0	1
hg38_rmsk_L1PA5_chr2:34653393-34656102	1	0	0	1
hg38_rmsk_L1PA5_chr11:94094017-94100160	1	0	0	1
hg38_rmsk_L1PA3_chr5:106898993-106905178	1	0	0	1
hg38_rmsk_L1PA6_chrX:66102294-66108442	1	0	0	1
hg38_rmsk_L1PA13_chrX:95744463-95746600	1	0	0	1
hg38_rmsk_L1PA4_chr6:64544527-64546925	1	0	0	1
hg38_rmsk_L1PA6_chr3:137750703-137756538	1	0	0	1
hg38_rmsk_L1HS_chr16:54042097-54048145	0.727273	0.272727	0	1
hg38_rmsk_L1PA6_chr3:160359464-160365012	1	0	0	1
hg38_rmsk_L1PA7_chrY:4000001-4004865	0.75	0	0.25	1
hg38_rmsk_L1PA3_chr1:111335212-111341371	0.909091	0	0.0909091	1
hg38_rmsk_L1HS_chr3:110117743-110120452	1	0	0	1
hg38_rmsk_L1PA14_chr15:95051902-95053999	1	0	0	1
hg38_rmsk_L1PA6_chr13:94728834-94730881	1	0	0	1
hg38_rmsk_L1PA10_chrX:77154909-77157141	1	0	0	1
hg38_rmsk_L1PA7_chr4:77971357-77974177	1	0	0	1
hg38_rmsk_L1PA5_chr1:193871970-193877011	1	0	0	1
hg38_rmsk_L1PA14_chr6:140027142-140029141	1	0	0	1
hg38_rmsk_L1PA3_chr5_GL000208v1_random:65277-71304	1	0	0	1
hg38_rmsk_L1PA13_chr15:49554879-49557212	1	0	0	1
hg38_rmsk_L1PA5_chr10:59198054-59201598	1	0	0	1
hg38_rmsk_L1PA15_chr3:96204636-96206672	1	0	0	1
hg38_rmsk_L1PA14_chr4:54759264-54763832	1	0	0	1
hg38_rmsk_L1PA13_chrX:64243469-64249466	1	0	0	1
hg38_rmsk_L1PA5_chr21:31814221-31820362	1	0	0	1
hg38_rmsk_L1PA7_chr3:111056364-111062837	1	0	0	1
hg38_rmsk_L1PA5_chr12:370613-376718	1	0	0	1
hg38_rmsk_L1PA6_chr10_KI270824v1_alt:137677-140194	0.75	0.25	0	1
hg38_rmsk_L1PA13_chr1:158295137-158297664	1	0	0	1
hg38_rmsk_L1PA4_chr6:50619865-50626003	1	0	0	1
hg38_rmsk_L1PA5_chr1:203411506-203414465	1	0	0	1
hg38_rmsk_L1PA16_chr13:31658292-31660660	1	0	0	1
hg38_rmsk_L1PA6_chr16:48662356-48666297	1	0	0	1
hg38_rmsk_L1PA4_chr6:120726334-120729473	1	0	0	1
hg38_rmsk_L1PA6_chrX:72980712-72986876	0.909091	0	0.0909091	1
hg38_rmsk_L1PA6_chr7:97333138-97336201	1	0	0	1
hg38_rmsk_L1PA6_chr21:17381973-17384158	1	0	0	1
hg38_rmsk_L1PA4_chr14:45349188-45351992	1	0	0	1
hg38_rmsk_L1PA5_chr5:65404152-65406757	1	0	0	1
hg38_rmsk_L1PA10_chr14:86263233-86266564	1	0	0	1
hg38_rmsk_L1PA2_chr2:18012017-18018024	0.909091	0.0909091	0	1
hg38_rmsk_L1PA5_chr11:32734655-32736939	1	0	0	1
hg38_rmsk_L1HS_chr1:237075265-237081293	1	0	0	0.916667
hg38_rmsk_L1PA17_chr1:78791301-78793364	1	0	0	1
hg38_rmsk_L1PA3_chrX:131123219-131129243	0.909091	0.0909091	0	1
hg38_rmsk_L1PA3_chr10:60640115-60642788	1	0	0	1
hg38_rmsk_L1PA7_chr5:124914331-124917323	1	0	0	1
hg38_rmsk_L1PA10_chr1:98583748-98586124	1	0	0	1
hg38_rmsk_L1PA17_chr1:79058741-79062009	1	0	0	1
hg38_rmsk_L1PA3_chr10:56710091-56712213	1	0	0	1
hg38_rmsk_L1PA16_chr2:22363418-22365579	1	0	0	1
hg38_rmsk_L1PA3_chr3:34087836-34089888	0.666667	0	0.333333	1
hg38_rmsk_L1PA5_chr7:106684391-106690518	1	0	0	1
hg38_rmsk_L1PA7_chr1:215697830-215704269	1	0	0	1
hg38_rmsk_L1PA8A_chr7:10666490-10672832	1	0	0	1
hg38_rmsk_L1PA4_chrX:13526621-13528900	1	0	0	1
hg38_rmsk_L1PA3_chr6_GL000253v2_alt:1341350-1347375	0.909091	0.0909091	0	1
hg38_rmsk_L1PA3_chrX:55681154-55687183	0.909091	0	0.0909091	1
hg38_rmsk_L1PA10_chr6:21056157-21058726	1	0	0	1
hg38_rmsk_L1HS_chr10:105775521-105781551	0.909091	0.0909091	0	1
hg38_rmsk_L1PA4_chr5:60555606-60561646	1	0	0	1
hg38_rmsk_L1PA5_chr8:105619530-105621570	1	0	0	1
hg38_rmsk_L1PA7_chrX:57744005-57750263	1	0	0	1
hg38_rmsk_L1PA5_chr18:42541055-42543166	1	0	0	1
hg38_rmsk_L1PA14_chr4:189248624-189253563	1	0	0	1
hg38_rmsk_L1PA7_chr8:115227696-115230558	1	0	0	1
hg38_rmsk_L1PA7_chr10:32588269-32591369	1	0	0	1
hg38_rmsk_L1PA8_chr13:34049630-34054238	1	0	0	1
hg38_rmsk_L1PA8_chr1:95968957-95972768	1	0	0	1
hg38_rmsk_L1PA5_chr17:15795294-15798529	1	0	0	1
hg38_rmsk_L1PA5_chr15:31617777-31623903	0.636364	0.363636	0	1
hg38_rmsk_L1PA4_chr4:105080085-105083726	1	0	0	1
hg38_rmsk_L1PA14_chr6:117845370-117848868	1	0	0	1
hg38_rmsk_L1PA2_chr1:68927016-68929511	1	0	0	1
hg38_rmsk_L1PA15_chrX_KI270881v1_alt:26301-29627	0.4	0.6	0	1
hg38_rmsk_L1PA10_chr8:18708682-18710688	1	0	0	1
hg38_rmsk_L1PA7_chr5_KI270794v1_alt:60034-65452	1	0	0	1
hg38_rmsk_L1PA7_chr14:42166028-42170980	1	0	0	1
hg38_rmsk_L1PA7_chrY:14771850-14775162	1	0	0	1
hg38_rmsk_L1PA10_chr15:55555681-55559663	1	0	0	1
hg38_rmsk_L1PA2_chr13:58672618-58678643	0.909091	0.0909091	0	1
hg38_rmsk_L1PA10_chr4:66986768-66989902	1	0	0	1
hg38_rmsk_L1PA8_chr14:80884361-80890811	1	0	0	1
hg38_rmsk_L1PA2_chr2:166099141-166101522	1	0	0	1
hg38_rmsk_L1PA5_chr4:107956732-107962823	1	0	0	1
hg38_rmsk_L1PA2_chr9:80654117-80660135	0.818182	0	0.181818	1
hg38_rmsk_L1PA15_chr3:6700115-6704596	1	0	0	1
hg38_rmsk_L1PA7_chr15:34631734-34634163	1	0	0	1
hg38_rmsk_L1PA7_chr16_KI270728v1_random:1112687-1114782	1	0	0	1
hg38_rmsk_L1PA8A_chr12:99312773-99314962	1	0	0	1
hg38_rmsk_L1PA10_chr13:86409297-86412462	1	0	0	1
hg38_rmsk_L1PA8A_chr4:147403145-147406299	0.8	0	0.2	1
hg38_rmsk_L1PA16_chr15:54180010-54182651	1	0	0	1
hg38_rmsk_L1PA8_chr11:103974464-103976898	1	0	0	1
hg38_rmsk_L1PA5_chr8:61188606-61193531	1	0	0	1
hg38_rmsk_L1PA4_chr5:43462828-43465964	0.8	0	0.2	1
hg38_rmsk_L1PA4_chr20:39483725-39486437	1	0	0	1
hg38_rmsk_L1PA17_chrX:88385076-88389942	1	0	0	1
hg38_rmsk_L1PA7_chr12:21147300-21149429	1	0	0	1
hg38_rmsk_L1PA17_chr18:62931900-62934714	1	0	0	1
hg38_rmsk_L1PA14_chr2:112178292-112180638	1	0	0	1
hg38_rmsk_L1PA8_chr3:96372026-96374985	1	0	0	1
hg38_rmsk_L1PA7_chr16:82303425-82309864	0.909091	0	0.0909091	1
hg38_rmsk_L1PA16_chr2:240268081-240270654	1	0	0	1
hg38_rmsk_L1PA10_chr12:87020048-87026778	0.583333	0.416667	0	1
hg38_rmsk_L1PA8A_chr7:97557910-97563601	1	0	0	1
hg38_rmsk_L1PA8_chr3:160117397-160122084	1	0	0	1
hg38_rmsk_L1PA3_chr6:80138293-80141272	1	0	0	1
hg38_rmsk_L1PA7_chr3:42859681-42864016	1	0	0	1
hg38_rmsk_L1PA6_chr16:26092618-26098745	0.909091	0	0.0909091	1
hg38_rmsk_L1PA4_chr9:21297269-21300618	0.8	0	0.2	1
hg38_rmsk_L1PA4_chr9:26044754-26048868	1	0	0	1
hg38_rmsk_L1PA5_chr2:137582344-137588434	1	0	0	1
hg38_rmsk_L1PA4_chr2:40692072-40694546	1	0	0	1
hg38_rmsk_L1PA3_chr3:90430659-90436681	1	0	0	1
hg38_rmsk_L1PA6_chr7:34431328-34437453	1	0	0	1
hg38_rmsk_L1PA15_chr5:52624133-52627129	1	0	0	1
hg38_rmsk_L1PA7_chr4:81475785-81480099	1	0	0	1
hg38_rmsk_L1PA16_chr11:84150056-84152377	1	0	0	1
hg38_rmsk_L1PA6_chr5_GL383530v1_alt:4328-6528	0.333333	0.666667	0	1
hg38_rmsk_L1PA11_chr6:10665517-10667573	0.333333	0.666667	0	1
hg38_rmsk_L1PA10_chr2:129599589-129603036	1	0	0	1
hg38_rmsk_L1PA10_chr4:67253099-67255234	1	0	0	1
hg38_rmsk_L1PA8_chr4:141186705-141190284	1	0	0	1
hg38_rmsk_L1PA8_chr4:87636001-87638031	1	0	0	1
hg38_rmsk_L1PA3_chr5:119776587-119780799	1	0	0	1
hg38_rmsk_L1PA15_chr2:148431392-148435868	1	0	0	1
hg38_rmsk_L1PA13_chr15:25921643-25923754	1	0	0	1
hg38_rmsk_L1PA10_chrX:64817481-64819944	1	0	0	1
hg38_rmsk_L1PA15_chr18:43553615-43560464	1	0	0	1
hg38_rmsk_L1PA15-16_chr6:65202411-65204703	1	0	0	1
hg38_rmsk_L1PA7_chr12:83681236-83687694	1	0	0	1
hg38_rmsk_L1PA2_chr18:7398118-7403452	1	0	0	1
hg38_rmsk_L1PA8A_chr4:178381693-178385048	1	0	0	1
hg38_rmsk_L1PA6_chr12:48398260-48403164	1	0	0	1
hg38_rmsk_L1PA3_chr9:96797006-96803185	1	0	0	1
hg38_rmsk_L1PA5_chr6:121100510-121103743	1	0	0	1
hg38_rmsk_L1PA2_chr14_KZ208920v1_fix:308289-310305	0.333333	0.666667	0	1
hg38_rmsk_L1PA7_chr7:12839562-12845708	1	0	0	1
hg38_rmsk_L1PA13_chr5:61090691-61092801	1	0	0	1
hg38_rmsk_L1PA5_chr2:116331799-116337365	1	0	0	1
hg38_rmsk_L1PA4_chr3:64475794-64481959	1	0	0	1
hg38_rmsk_L1PA8_chrY:18520724-18524074	0.6	0.4	0	1
hg38_rmsk_L1PA6_chr1:184833857-184836013	1	0	0	1
hg38_rmsk_L1PA5_chr5:176282586-176287631	1	0	0	1
hg38_rmsk_L1PA7_chr5:58100120-58102573	1	0	0	1
hg38_rmsk_L1PA16_chr12:74165547-74167686	1	0	0	1
hg38_rmsk_L1PA3_chr1:100676927-100682490	1	0	0	1
hg38_rmsk_L1PA11_chrX:128177569-128183892	1	0	0	1
hg38_rmsk_L1PA5_chr15:99827962-99833481	1	0	0	1
hg38_rmsk_L1PA13_chrX:103952927-103957838	1	0	0	1
hg38_rmsk_L1PA3_chrX:122254812-122257265	1	0	0	1
hg38_rmsk_L1PA7_chrX:81265209-81271382	1	0	0	1
hg38_rmsk_L1PA15-16_chr3:20790063-20792157	1	0	0	1
hg38_rmsk_L1PA15_chr12:126132927-126137235	1	0	0	1
hg38_rmsk_L1PA6_chr13:47907967-47914110	1	0	0	1
hg38_rmsk_L1PA15_chr5:9667198-9670238	1	0	0	1
hg38_rmsk_L1PA10_chr3:111467917-111474277	1	0	0	1
hg38_rmsk_L1PA3_chr14_KI270722v1_random:76400-82541	1	0	0	1
hg38_rmsk_L1PA7_chr5:10177397-10183769	1	0	0	1
hg38_rmsk_L1PA7_chr4:119251687-119255882	1	0	0	1
hg38_rmsk_L1PA7_chr21:24554598-24560956	1	0	0	1
hg38_rmsk_L1PA15_chr12:18018301-18022163	1	0	0	1
hg38_rmsk_L1PA4_chr3:28417069-28420085	1	0	0	1
hg38_rmsk_L1PA3_chr4:72163777-72169919	1	0	0	1
hg38_rmsk_L1PA3_chrX:98300353-98306364	0.909091	0.0909091	0	1
hg38_rmsk_L1PA14_chr9:42603287-42606031	1	0	0	1
hg38_rmsk_L1PA5_chr1:96433440-96439591	1	0	0	1
hg38_rmsk_L1PA7_chr6_GL000253v2_alt:3562123-3566767	0.75	0.25	0	1
hg38_rmsk_L1PA7_chrX:73542582-73546602	1	0	0	1
hg38_rmsk_L1PA7_chr6:75386846-75389814	1	0	0	1
hg38_rmsk_L1PA7_chrX:129419636-129423210	1	0	0	1
hg38_rmsk_L1PA4_chr6:79319639-79325774	0.909091	0	0.0909091	1
hg38_rmsk_L1PA7_chr4:54824396-54830915	1	0	0	1
hg38_rmsk_L1PA3_chr8:119473865-119479886	1	0	0	0.916667
hg38_rmsk_L1PA3_chr4:123721385-123727541	1	0	0	1
hg38_rmsk_L1PA6_chr7:51552138-51558291	1	0	0	1
hg38_rmsk_L1PA16_chr1:47119285-47121676	1	0	0	1
hg38_rmsk_L1PA15_chr16_KI270728v1_random:117751-121501	0.666667	0.333333	0	0.666667
hg38_rmsk_L1PA15_chr3:82743836-82749103	1	0	0	1
hg38_rmsk_L1PA11_chr3:144290653-144292743	1	0	0	1
hg38_rmsk_L1PA3_chr6:85364775-85366967	1	0	0	1
hg38_rmsk_L1PA13_chrX:75763076-75766019	1	0	0	1
hg38_rmsk_L1PA6_chr6_KI270800v1_alt:97182-99782	0.666667	0.333333	0	1
hg38_rmsk_L1PA14_chr11:99719533-99722642	1	0	0	1
hg38_rmsk_L1PA3_chr4:102697356-102702634	0.888889	0.111111	0	1
hg38_rmsk_L1PA6_chr12:7391624-7395604	1	0	0	1
hg38_rmsk_L1PA2_chr6:77082478-77088496	1	0	0	1
hg38_rmsk_L1PA7_chr3:110843615-110845857	1	0	0	1
hg38_rmsk_L1PA5_chr3:5704224-5706469	1	0	0	1
hg38_rmsk_L1PA10_chr8:75923710-75927379	1	0	0	1
hg38_rmsk_L1PA11_chr11:74827652-74830037	1	0	0	1
hg38_rmsk_L1PA6_chr5:64905690-64911090	1	0	0	1
hg38_rmsk_L1PA13_chr18:35736893-35739047	1	0	0	1
hg38_rmsk_L1PA16_chr8:95599491-95603561	1	0	0	1
hg38_rmsk_L1PA4_chr6:57451782-57457923	1	0	0	1
hg38_rmsk_L1PA4_chr15_KN538374v1_fix:2948458-2954685	0	1	0	NA
hg38_rmsk_L1PA11_chr6:100737234-100743383	1	0	0	1
hg38_rmsk_L1PA16_chr10:115700673-115703451	1	0	0	1
hg38_rmsk_L1PA3_chr19_KI270915v1_alt:3866-6200	0	1	0	0
hg38_rmsk_L1PA16_chr21:22507669-22509815	1	0	0	1
hg38_rmsk_L1PA8A_chr2:138932357-138934750	1	0	0	1
hg38_rmsk_L1PA4_chr5:64100914-64105180	0.857143	0	0.142857	1
hg38_rmsk_L1PA8_chr4:121752368-121755158	1	0	0	1
hg38_rmsk_L1PA13_chr4:49208286-49212245	0.5	0.5	0	1
hg38_rmsk_L1PA7_chr1:176414507-176417601	0.8	0	0.2	1
hg38_rmsk_L1PA3_chr5_KI270897v1_alt:504349-507206	0	1	0	NA
hg38_rmsk_L1PA3_chr21:13468359-13470706	1	0	0	1
hg38_rmsk_L1HS_chr5:32822541-32824622	1	0	0	1
hg38_rmsk_L1PA13_chrX:116711385-116713449	1	0	0	1
hg38_rmsk_L1PA8A_chr4:156505321-156509554	0.857143	0	0.142857	1
hg38_rmsk_L1PA15_chrX:145689795-145692555	1	0	0	1
hg38_rmsk_L1PA15-16_chr4:117307936-117310100	1	0	0	1
hg38_rmsk_L1PA14_chr5:63501195-63505122	1	0	0	1
hg38_rmsk_L1PA7_chr7:112656218-112659309	1	0	0	1
hg38_rmsk_L1PA8A_chr8:61219168-61224694	1	0	0	1
hg38_rmsk_L1PA7_chr4:148497741-148500000	1	0	0	1
hg38_rmsk_L1PA8_chr3:106855038-106859237	1	0	0	1
hg38_rmsk_L1PA4_chr6:118796902-118799883	1	0	0	1
hg38_rmsk_L1PA2_chr5:28196154-28200113	1	0	0	1
hg38_rmsk_L1PA2_chr3:22801379-22807403	1	0	0	1
hg38_rmsk_L1PA6_chr6:82152416-82157393	0.5	0.5	0	1
hg38_rmsk_L1PA4_chrX:63607024-63610318	1	0	0	1
hg38_rmsk_L1PA6_chr6:116500870-116507021	1	0	0	1
hg38_rmsk_L1PA16_chr3:5908006-5911724	1	0	0	1
hg38_rmsk_L1PA4_chr11:71511048-71517198	1	0	0	1
hg38_rmsk_L1PA2_chr11:100475721-100481744	1	0	0	1
hg38_rmsk_L1PA4_chr7:89459007-89461768	1	0	0	1
hg38_rmsk_L1PA3_chr9:1569018-1575045	1	0	0	1
hg38_rmsk_L1PA3_chr12:44681418-44687432	1	0	0	1
hg38_rmsk_L1PA4_chr13:35422151-35428282	1	0	0	1
hg38_rmsk_L1PA15_chr6:58135191-58137306	1	0	0	1
hg38_rmsk_L1PA7_chr6:95378103-95380979	1	0	0	1
hg38_rmsk_L1PA14_chr2:186157621-186159799	1	0	0	1
hg38_rmsk_L1PA8_chr6:57284831-57287788	0.75	0	0.25	1
hg38_rmsk_L1PA8_chrY:13682847-13686591	1	0	0	1
hg38_rmsk_L1PA3_chr3:159423067-159429208	1	0	0	1
hg38_rmsk_L1PA3_chr9:9931214-9937220	1	0	0	1
hg38_rmsk_L1PA6_chrX:79651374-79654230	1	0	0	1
hg38_rmsk_L1PA7_chr7:111699949-111702887	1	0	0	1
hg38_rmsk_L1PA5_chr2:175189722-175192885	1	0	0	1
hg38_rmsk_L1PA3_chrX:115668707-115671172	1	0	0	1
hg38_rmsk_L1PA4_chr14:44024503-44027234	0.75	0	0.25	1
hg38_rmsk_L1PA3_chr1:223366543-223372687	1	0	0	1
hg38_rmsk_L1PA3_chrX:10966575-10968936	1	0	0	1
hg38_rmsk_L1PA7_chr1:13330113-13333125	1	0	0	1
hg38_rmsk_L1PA16_chr6:17132757-17136902	1	0	0	1
hg38_rmsk_L1PA3_chr10:39434651-39437151	1	0	0	1
hg38_rmsk_L1PA16_chr5:97372170-97374244	1	0	0	1
hg38_rmsk_L1PA7_chr14:31615304-31621745	1	0	0	1
hg38_rmsk_L1PA3_chr4:5332496-5335941	1	0	0	1
hg38_rmsk_L1PA3_chr5:162578035-162584195	1	0	0	1
hg38_rmsk_L1PA6_chr5:101162856-101168997	1	0	0	1
hg38_rmsk_L1PA5_chr8:14619110-14621447	1	0	0	1
hg38_rmsk_L1PA13_chr8:115136284-115138921	1	0	0	1
hg38_rmsk_L1PA3_chr13:60709753-60715784	0.909091	0.0909091	0	1
hg38_rmsk_L1HS_chr4:57562317-57568347	1	0	0	1
hg38_rmsk_L1PA2_chr9:64062092-64064365	1	0	0	1
hg38_rmsk_L1PA3_chr2:208746491-208752645	1	0	0	1
hg38_rmsk_L1PA3_chrX:36170298-36176324	1	0	0	1
hg38_rmsk_L1PA11_chr12:14857016-14860157	1	0	0	1
hg38_rmsk_L1PA5_chr5:35104256-35110375	0.909091	0	0.0909091	1
hg38_rmsk_L1PA7_chrX:57855382-57859635	0.857143	0	0.142857	1
hg38_rmsk_L1PA8A_chr2:3937803-3941317	1	0	0	1
hg38_rmsk_L1PA13_chr12:1337116-1339566	1	0	0	1
hg38_rmsk_L1PA3_chr8:102316941-102323098	1	0	0	1
hg38_rmsk_L1PA7_chr12:59853715-59855886	1	0	0	1
hg38_rmsk_L1PA4_chr3:1681678-1687794	1	0	0	1
hg38_rmsk_L1PA3_chr2:107968819-107971123	1	0	0	1
hg38_rmsk_L1PA2_chr7:119586710-119592736	1	0	0	1
hg38_rmsk_L1PA3_chr4:57894740-57899612	1	0	0	1
hg38_rmsk_L1PA7_chr10:48348883-48351272	1	0	0	1
hg38_rmsk_L1PA4_chr12:105245854-105251970	0.818182	0.181818	0	1
hg38_rmsk_L1PA11_chr21:17106724-17109023	1	0	0	1
hg38_rmsk_L1PA5_chr15:52472399-52478553	1	0	0	1
hg38_rmsk_L1PA4_chr5:118640061-118643282	1	0	0	1
hg38_rmsk_L1PA2_chr2:45075745-45081776	0.909091	0.0909091	0	1
hg38_rmsk_L1PA4_chr7:86254211-86256791	1	0	0	1
hg38_rmsk_L1PA17_chr4:58375662-58379190	1	0	0	1
hg38_rmsk_L1PA16_chrX:147370600-147374755	1	0	0	1
hg38_rmsk_L1PA3_chrX:113446055-113451461	1	0	0	1
hg38_rmsk_L1PA7_chr2:37935903-37942355	1	0	0	1
hg38_rmsk_L1PA4_chr3:157685206-157691319	1	0	0	1
hg38_rmsk_L1PA15_chr10:67596426-67598585	1	0	0	1
hg38_rmsk_L1PA10_chrX:155741039-155743273	0.333333	0.666667	0	1
hg38_rmsk_L1PA4_chr2:184243127-184246740	1	0	0	1
hg38_rmsk_L1HS_chr6:159547225-159549811	0.75	0.25	0	1
hg38_rmsk_L1PA7_chrX:75267588-75270914	1	0	0	1
hg38_rmsk_L1PA3_chr12:61220891-61224536	0.833333	0	0.166667	1
hg38_rmsk_L1PA2_chr22:16183719-16189738	0.454545	0.545455	0	1
hg38_rmsk_L1PA4_chr12:11416213-11420885	1	0	0	1
hg38_rmsk_L1PA3_chr10:85075359-85077535	1	0	0	1
hg38_rmsk_L1PA4_chr14:60936234-60940365	1	0	0	1
hg38_rmsk_L1PA3_chr18:39122635-39126345	1	0	0	1
hg38_rmsk_L1PA7_chr8:57694864-57701244	1	0	0	1
hg38_rmsk_L1PA13_chr11:89682617-89684659	1	0	0	1
hg38_rmsk_L1PA17_chr1:195520196-195524157	1	0	0	1
hg38_rmsk_L1PA7_chr1:100839708-100843448	1	0	0	1
hg38_rmsk_L1PA4_chr13:102154112-102158681	1	0	0	1
hg38_rmsk_L1PA3_chrX:128732738-128738890	1	0	0	1
hg38_rmsk_L1PA3_chr11:84362509-84365815	1	0	0	1
hg38_rmsk_L1PA3_chr8:21825720-21831739	1	0	0	1
hg38_rmsk_L1PA8A_chr1:42560668-42563585	1	0	0	1
hg38_rmsk_L1PA4_chr21:13131779-13137920	1	0	0	1
hg38_rmsk_L1PA16_chr2:138164541-138171303	1	0	0	1
hg38_rmsk_L1PA6_chr5:11739557-11741728	1	0	0	1
hg38_rmsk_L1PA7_chrY:17455805-17458886	1	0	0	1
hg38_rmsk_L1PA4_chr6:74400148-74402430	1	0	0	1
hg38_rmsk_L1PA10_chrX:122817875-122820370	1	0	0	1
hg38_rmsk_L1PA3_chr3:89939077-89945113	1	0	0	1
hg38_rmsk_L1PA16_chr9:118722648-118727757	1	0	0	1
hg38_rmsk_L1PA6_chr6:79658146-79664304	1	0	0	1
hg38_rmsk_L1PA2_chr3:166228041-166232462	0.857143	0	0.142857	1
hg38_rmsk_L1PA4_chr4_KV766193v1_alt:97643-100360	0.25	0.75	0	1
hg38_rmsk_L1PA3_chr4:84758853-84761557	1	0	0	1
hg38_rmsk_L1PA13_chr1:56121201-56123705	1	0	0	1
hg38_rmsk_L1PA7_chr8:62223127-62229596	1	0	0	1
hg38_rmsk_L1PA3_chr13:33984675-33990692	1	0	0	1
hg38_rmsk_L1PA7_chrY:15674789-15677276	1	0	0	1
hg38_rmsk_L1PA8_chr2:183583001-183585463	1	0	0	1
hg38_rmsk_L1PA7_chrY:7032800-7035957	1	0	0	1
hg38_rmsk_L1PA11_chr6_KI270801v1_alt:552040-554771	0.25	0.75	0	1
hg38_rmsk_L1PA7_chr14:27968634-27970757	1	0	0	1
hg38_rmsk_L1PA17_chr13:71984847-71987717	1	0	0	1
hg38_rmsk_L1PA3_chr12:86585948-86588202	1	0	0	1
hg38_rmsk_L1PA6_chr2:145946187-145952338	1	0	0	1
hg38_rmsk_L1PA12_chr1:195190183-195193170	1	0	0	1
hg38_rmsk_L1HS_chr10:105377347-105383377	0.454545	0.545455	0	1
hg38_rmsk_L1PA3_chr19:28269707-28275728	1	0	0	1
hg38_rmsk_L1PA17_chr5:36977601-36979612	1	0	0	1
hg38_rmsk_L1PA15_chr5:88243086-88245091	1	0	0	1
hg38_rmsk_L1PA7_chr7:97363621-97365699	1	0	0	1
hg38_rmsk_L1PA6_chr10:95088158-95091558	1	0	0	1
hg38_rmsk_L1PA3_chr6:143302226-143308357	0.909091	0	0.0909091	1
hg38_rmsk_L1PA13_chr4:72750757-72756428	1	0	0	1
hg38_rmsk_L1PA13_chr3:178884374-178887032	1	0	0	1
hg38_rmsk_L1PA3_chr3:135822571-135828133	1	0	0	1
hg38_rmsk_L1PA3_chr1:64273427-64279586	1	0	0	1
hg38_rmsk_L1PA2_chrX:66924857-66930874	0.818182	0.0909091	0.0909091	1
hg38_rmsk_L1PA3_chr11:28389236-28391491	1	0	0	1
hg38_rmsk_L1PA5_chr5:128956714-128962493	1	0	0	1
hg38_rmsk_L1PA7_chr10:130094031-130096863	1	0	0	1
hg38_rmsk_L1PA2_chr5:170239777-170245795	1	0	0	1
hg38_rmsk_L1PA6_chrY:18154095-18160262	0.545455	0.454545	0	0.857143
hg38_rmsk_L1PA2_chr20:6315822-6321844	1	0	0	1
hg38_rmsk_L1PA5_chr1_KZ208905v1_alt:109142-111263	0.333333	0.666667	0	1
hg38_rmsk_L1PA16_chr11:131829191-131831192	1	0	0	1
hg38_rmsk_L1PA4_chr3:132099872-132104821	1	0	0	1
hg38_rmsk_L1PA7_chr6:85872933-85879367	1	0	0	1
hg38_rmsk_L1PA5_chr2:144104122-144108357	1	0	0	1
hg38_rmsk_L1PA6_chr19:27945334-27949825	1	0	0	1
hg38_rmsk_L1HS_chr4:90675740-90681757	0.545455	0.363636	0.0909091	1
hg38_rmsk_L1PA5_chr7:95214970-95219602	1	0	0	1
hg38_rmsk_L1PA2_chr5:130732095-130738109	0.909091	0	0.0909091	1
hg38_rmsk_L1PA8A_chr2:3809626-3813039	1	0	0	1
hg38_rmsk_L1PA3_chr4:16557086-16563224	1	0	0	1
hg38_rmsk_L1PA15-16_chr3:20507759-20510506	1	0	0	1
hg38_rmsk_L1PA5_chr4:115811676-115817826	1	0	0	1
hg38_rmsk_L1PA4_chr3:166617452-166623581	1	0	0	1
hg38_rmsk_L1PA2_chr3:162379054-162381945	0.75	0	0.25	1
hg38_rmsk_L1PA15-16_chr20:8102576-8105600	1	0	0	1
hg38_rmsk_L1PA8_chrX:123573219-123576249	1	0	0	1
hg38_rmsk_L1PA3_chr2:66627089-66633235	0.727273	0	0.272727	1
hg38_rmsk_L1PA16_chr15:93685720-93688222	1	0	0	1
hg38_rmsk_L1PA3_chr6:80745557-80750377	1	0	0	1
hg38_rmsk_L1PA5_chr2:8968015-8973531	1	0	0	1
hg38_rmsk_L1PA5_chr13:61323572-61329737	0.909091	0	0.0909091	1
hg38_rmsk_L1PA3_chr4:124391469-124395394	1	0	0	1
hg38_rmsk_L1PA4_chr3:136370368-136374273	1	0	0	1
hg38_rmsk_L1PA8_chrX:62887807-62894254	1	0	0	1
hg38_rmsk_L1HS_chr20:23426109-23432140	0.545455	0.454545	0	1
hg38_rmsk_L1PA8_chr12:46586467-46591710	1	0	0	1
hg38_rmsk_L1PA3_chr3:174320003-174322525	1	0	0	1
hg38_rmsk_L1PA15_chrX:73371171-73374572	1	0	0	1
hg38_rmsk_L1PA13_chr5:101859620-101862429	1	0	0	1
hg38_rmsk_L1PA3_chr20:30944116-30950140	1	0	0	1
hg38_rmsk_L1PA6_chr4:85500718-85506879	1	0	0	1
hg38_rmsk_L1PA10_chr4:171591201-171595393	1	0	0	1
hg38_rmsk_L1PA8_chr13:78702362-78704625	1	0	0	1
hg38_rmsk_L1PA16_chr10:16247409-16249440	1	0	0	1
hg38_rmsk_L1PA4_chr6:62826696-62829860	1	0	0	1
hg38_rmsk_L1PA4_chr8:83230493-83233267	1	0	0	1
hg38_rmsk_L1PA8_chr1:189482553-189484682	1	0	0	1
hg38_rmsk_L1PA6_chr10:125178987-125185121	1	0	0	1
hg38_rmsk_L1PA12_chrX:85202387-85204407	1	0	0	1
hg38_rmsk_L1PA10_chr5:64287486-64291411	1	0	0	1
hg38_rmsk_L1PA13_chr1:96283270-96288738	1	0	0	1
hg38_rmsk_L1PA16_chr6:19914570-19919436	1	0	0	1
hg38_rmsk_L1PA15-16_chr11:99800022-99803965	1	0	0	1
hg38_rmsk_L1PA16_chrY:6134467-6138496	1	0	0	1
hg38_rmsk_L1PA3_chr7:76728486-76734513	1	0	0	1
hg38_rmsk_L1PA16_chr11:89520546-89522659	1	0	0	1
hg38_rmsk_L1PA4_chr3:34427737-34433885	1	0	0	1
hg38_rmsk_L1PA3_chr6:100069595-100071732	1	0	0	1
hg38_rmsk_L1PA15_chr13:82576321-82580581	1	0	0	1
hg38_rmsk_L1PA5_chr7:89405919-89408631	1	0	0	1
hg38_rmsk_L1PA15_chr22:16465498-16469258	0.333333	0.666667	0	1
hg38_rmsk_L1PA7_chr2:15247225-15251469	1	0	0	1
hg38_rmsk_L1PA10_chr12:84576258-84578373	1	0	0	1
hg38_rmsk_L1PA6_chr18:77285342-77291293	1	0	0	1
hg38_rmsk_L1PA4_chr14:37293329-37299451	1	0	0	1
hg38_rmsk_L1PA7_chr13:68789969-68793683	1	0	0	1
hg38_rmsk_L1PA6_chr10:57778847-57784971	1	0	0	1
hg38_rmsk_L1PA3_chr7:88006165-88008935	1	0	0	1
hg38_rmsk_L1PA7_chr3:121211879-121217641	1	0	0	1
hg38_rmsk_L1PA7_chr2:158359386-158365813	1	0	0	1
hg38_rmsk_L1PA3_chr19_KI270933v1_alt:3866-6200	0.666667	0.333333	0	0.666667
hg38_rmsk_L1PA2_chr20:42206270-42212317	0.909091	0.0909091	0	1
hg38_rmsk_L1PA4_chr11:31740754-31746893	1	0	0	1
hg38_rmsk_L1PA4_chr3:99034789-99040932	0.909091	0	0.0909091	1
hg38_rmsk_L1PA7_chr5:144558290-144560679	1	0	0	1
hg38_rmsk_L1PA16_chr13:52073658-52075659	1	0	0	1
hg38_rmsk_L1PA3_chr4:88550217-88552283	0.666667	0	0.333333	1
hg38_rmsk_L1PA4_chr4:66249383-66251747	1	0	0	1
hg38_rmsk_L1PA4_chrX:57684359-57690416	1	0	0	1
hg38_rmsk_L1PA16_chrX:42062199-42064832	1	0	0	1
hg38_rmsk_L1PA3_chr7:97536009-97539032	1	0	0	1
hg38_rmsk_L1PA5_chr8:85716458-85720119	1	0	0	1
hg38_rmsk_L1PA13_chr3:165274922-165277840	1	0	0	1
hg38_rmsk_L1PA14_chr6:69655008-69658788	1	0	0	1
hg38_rmsk_L1PA5_chrX:74960039-74962478	1	0	0	1
hg38_rmsk_L1HS_chr5:156061920-156067966	0.727273	0.181818	0.0909091	1
hg38_rmsk_L1PA11_chr5:5321051-5323661	1	0	0	1
hg38_rmsk_L1PA4_chr5:66057554-66063686	1	0	0	1
hg38_rmsk_L1PA2_chr8:15576323-15582323	0.909091	0.0909091	0	1
hg38_rmsk_L1PA5_chr1:46793608-46796778	1	0	0	1
hg38_rmsk_L1PA7_chr18:21953083-21955925	1	0	0	1
hg38_rmsk_L1PA13_chrX:148272841-148279858	1	0	0	1
hg38_rmsk_L1PA8_chr1:172027619-172031572	1	0	0	1
hg38_rmsk_L1PA5_chrX:119961490-119963610	1	0	0	1
hg38_rmsk_L1PA7_chr2:99233603-99235620	1	0	0	1
hg38_rmsk_L1PA2_chr8_KI270818v1_alt:54938-60957	0.545455	0.454545	0	1
hg38_rmsk_L1PA5_chr4:82297536-82303686	1	0	0	1
hg38_rmsk_L1PA17_chr13:69233072-69236092	1	0	0	1
hg38_rmsk_L1PA6_chr2:145782396-145788484	1	0	0	1
hg38_rmsk_L1PA2_chr5:67736898-67742931	1	0	0	1
hg38_rmsk_L1PA15_chr1:114161387-114163503	1	0	0	1
hg38_rmsk_L1PA7_chr5:109538804-109544134	1	0	0	1
hg38_rmsk_L1PA3_chrX:155197627-155203769	1	0	0	1
hg38_rmsk_L1PA6_chr5:69860069-69862456	0.333333	0.666667	0	0.333333
hg38_rmsk_L1PA7_chr13:50832887-50835191	1	0	0	1
hg38_rmsk_L1PA8_chr1:177714290-177717574	1	0	0	1
hg38_rmsk_L1PA3_chr11:25141389-25146840	0.777778	0	0.222222	1
hg38_rmsk_L1PA5_chr1:145553327-145559446	1	0	0	1
hg38_rmsk_L1PA2_chrX:76003094-76005235	1	0	0	1
hg38_rmsk_L1PA5_chrY:19115064-19118558	1	0	0	1
hg38_rmsk_L1PA2_chr13:91603951-91607097	1	0	0	1
hg38_rmsk_L1PA5_chr2:200561047-200567211	1	0	0	1
hg38_rmsk_L1PA16_chr13:50753868-50757249	1	0	0	1
hg38_rmsk_L1PA16_chr4:60463663-60466347	1	0	0	1
hg38_rmsk_L1PA2_chr4:100000525-100006553	1	0	0	1
hg38_rmsk_L1PA4_chr1:12812998-12816083	0.8	0	0.2	1
hg38_rmsk_L1HS_chr6:51874784-51880802	0.818182	0.181818	0	1
hg38_rmsk_L1PA10_chr5:107718971-107723038	1	0	0	1
hg38_rmsk_L1PA4_chr7:121247398-121249724	1	0	0	1
hg38_rmsk_L1PA7_chr12:22365618-22372074	1	0	0	1
hg38_rmsk_L1PA6_chrX:80060559-80066695	0.363636	0.636364	0	1
hg38_rmsk_L1PA3_chr18:69251279-69255004	1	0	0	1
hg38_rmsk_L1PA14_chrX:138042642-138045107	1	0	0	1
hg38_rmsk_L1PA3_chr9_KQ090019v1_alt:125643-131654	0.363636	0.454545	0.181818	1
hg38_rmsk_L1PA16_chrX:29371459-29373860	1	0	0	1
hg38_rmsk_L1PA6_chr7:130249391-130255183	1	0	0	1
hg38_rmsk_L1PA8_chr1:173511330-173516189	1	0	0	1
hg38_rmsk_L1PA6_chr6:26938786-26941161	1	0	0	1
hg38_rmsk_L1PA6_chr1:196935963-196942099	1	0	0	1
hg38_rmsk_L1PA15_chrX:116336844-116340333	1	0	0	1
hg38_rmsk_L1PA14_chr8:70693113-70695129	1	0	0	1
hg38_rmsk_L1PA7_chr4:60851284-60853777	1	0	0	1
hg38_rmsk_L1PA6_chrX:127103287-127108042	1	0	0	1
hg38_rmsk_L1PA6_chr6:66248085-66250994	1	0	0	1
hg38_rmsk_L1PA3_chr3:135435780-135438403	1	0	0	1
hg38_rmsk_L1PA7_chr11:103501414-103506608	1	0	0	1
hg38_rmsk_L1PA6_chr1:191373466-191378940	1	0	0	1
hg38_rmsk_L1PA5_chr10:83294486-83297600	1	0	0	1
hg38_rmsk_L1PA10_chr2:180555148-180558005	1	0	0	1
hg38_rmsk_L1PA4_chr21:5248336-5252523	1	0	0	1
hg38_rmsk_L1PA5_chr9:15624321-15627960	0.833333	0	0.166667	1
hg38_rmsk_L1PA13_chr1:110969641-110972102	1	0	0	1
hg38_rmsk_L1PA2_chrY:24776007-24782046	0.818182	0.181818	0	0.692308
hg38_rmsk_L1PA7_chrX:109603802-109609551	1	0	0	1
hg38_rmsk_L1PA15_chr4:35123680-35125680	1	0	0	1
hg38_rmsk_L1PA17_chr18:33535692-33538152	1	0	0	1
hg38_rmsk_L1PA16_chr5:162600080-162602122	1	0	0	1
hg38_rmsk_L1PA6_chr1:179535224-179541461	1	0	0	1
hg38_rmsk_L1PA3_chr7:80713106-80719172	1	0	0	1
hg38_rmsk_L1PA8_chr1:170426169-170432585	1	0	0	1
hg38_rmsk_L1PA5_chr13:76344428-76348742	1	0	0	1
hg38_rmsk_L1PA3_chr19_KV575247v1_alt:164498-166831	0.333333	0.666667	0	0.5
hg38_rmsk_L1PA3_chr3:130238166-130240552	1	0	0	1
hg38_rmsk_L1PA8A_chr7:91752239-91756120	1	0	0	1
hg38_rmsk_L1PA11_chr11:30690688-30693646	1	0	0	1
hg38_rmsk_L1PA7_chr5:108455144-108457737	1	0	0	1
[truncated: 21,189 more rows]

## Sheet: mouse L1Md
repeat_name	frac_map_valid	frac_map_invalid	frac_unmapped	specificity
mm10_rmsk_L1Md_T_chr1:50415163-50421370	1	0	0	0.916667
mm10_rmsk_L1Md_F2_chr13:6936779-6940309	1	0	0	1
mm10_rmsk_L1Md_F_chr3:68919355-68923565	1	0	0	1
mm10_rmsk_L1Md_A_chr2:37156858-37162825	0.2	0.6	0.2	1
mm10_rmsk_L1Md_A_chrX:115156097-115161281	0.888889	0	0.111111	0.888889
mm10_rmsk_L1Md_F2_chr5:10366551-10369182	1	0	0	1
mm10_rmsk_L1Md_F2_chr17:22129932-22136121	0.909091	0	0.0909091	1
mm10_rmsk_L1Md_F_chr15:35189145-35193840	1	0	0	1
mm10_rmsk_L1Md_T_chr18:66880838-66886229	1	0	0	1
mm10_rmsk_L1Md_T_chr16:47144017-47148869	1	0	0	1
mm10_rmsk_L1Md_T_chrX:86892149-86899464	0.230769	0.692308	0.0769231	1
mm10_rmsk_L1Md_T_chr4:147723415-147729831	0.909091	0.0909091	0	0.909091
mm10_rmsk_L1Md_T_chr17:89833890-89840302	0.0909091	0.727273	0.181818	1
mm10_rmsk_L1Md_T_chr3:155303693-155310278	0.0833333	0.5	0.416667	1
mm10_rmsk_L1Md_F2_chr7:14880557-14884620	1	0	0	1
mm10_rmsk_L1Md_F2_chr8:18138494-18142773	1	0	0	1
mm10_rmsk_L1Md_F2_chr1:41463479-41465956	1	0	0	1
mm10_rmsk_L1Md_F2_chrX:17407780-17411084	1	0	0	1
mm10_rmsk_L1Md_T_chr16:28191161-28196587	0.111111	0.555556	0.333333	1
mm10_rmsk_L1Md_F2_chr4:15422708-15426860	1	0	0	1
mm10_rmsk_L1Md_A_chrY:55535819-55541024	0.666667	0.333333	0	0.6
mm10_rmsk_L1Md_F2_chr5:55735825-55742002	1	0	0	1
mm10_rmsk_L1Md_T_chr5:13051810-13057978	0.909091	0.0909091	0	0.909091
mm10_rmsk_L1Md_A_chr5:87222629-87224719	1	0	0	1
mm10_rmsk_L1Md_A_chr10:87174238-87180836	0.833333	0.0833333	0.0833333	1
mm10_rmsk_L1Md_T_chr11:10088699-10094868	0.909091	0	0.0909091	1
mm10_rmsk_L1Md_T_chr4:43813200-43817682	0.714286	0.285714	0	1
mm10_rmsk_L1Md_A_chr10:47221377-47226770	0.777778	0.222222	0	1
mm10_rmsk_L1Md_F2_chr14:98309821-98315962	1	0	0	1
mm10_rmsk_L1Md_Gf_chr7:32980344-32983016	0.75	0.25	0	0.428571
mm10_rmsk_L1Md_T_chr4:108701673-108706089	0.285714	0.428571	0.285714	1
mm10_rmsk_L1Md_A_chr3:21317831-21324615	0.416667	0.416667	0.166667	1
mm10_rmsk_L1Md_F2_chr15:39382084-39387250	1	0	0	1
mm10_rmsk_L1Md_T_chr12:37190685-37196064	0.111111	0.555556	0.333333	1
mm10_rmsk_L1Md_F2_chr13:19222757-19229044	1	0	0	1
mm10_rmsk_L1Md_A_chr18:17655470-17658161	1	0	0	1
mm10_rmsk_L1Md_T_chr15:49108695-49115269	0.25	0.666667	0.0833333	1
mm10_rmsk_L1Md_F2_chr3:53426850-53433049	0.909091	0	0.0909091	1
mm10_rmsk_L1Md_F2_chr2:40194792-40201277	1	0	0	1
mm10_rmsk_L1Md_F2_chrX:30847294-30850627	0.6	0.4	0	0.75
mm10_rmsk_L1Md_T_chrY:41794379-41796905	1	0	0	1
mm10_rmsk_L1Md_F2_chrY:1538342-1544579	0.454545	0.454545	0.0909091	0.5
mm10_rmsk_L1Md_T_chr14:52511253-52517588	1	0	0	1
mm10_rmsk_L1Md_T_chr13:79715315-79721916	0.666667	0.166667	0.166667	1
mm10_rmsk_L1Md_F2_chrY:69115748-69122074	0.545455	0.454545	0	0.5
mm10_rmsk_L1Md_F2_chr3:5113565-5119694	1	0	0	1
mm10_rmsk_L1Md_A_chr1:144739245-144744444	1	0	0	1
mm10_rmsk_L1Md_Gf_chr6:13418774-13421805	1	0	0	1
mm10_rmsk_L1Md_F2_chr4:66491510-66494176	1	0	0	1
mm10_rmsk_L1Md_F3_chr6:129453496-129459615	1	0	0	1
mm10_rmsk_L1Md_A_chr16:42773165-42779725	0.666667	0.166667	0.166667	0.8
mm10_rmsk_L1Md_F2_chr5:39014171-39019405	1	0	0	1
mm10_rmsk_L1Md_F_chr2:36408516-36413233	1	0	0	1
mm10_rmsk_L1Md_A_chr4:9921894-9928474	0.333333	0.583333	0.0833333	1
mm10_rmsk_L1Md_F2_chr18:70699696-70706212	1	0	0	1
mm10_rmsk_L1Md_F2_chr16:64186799-64191954	1	0	0	1
mm10_rmsk_L1Md_Gf_chr4:71814967-71819481	1	0	0	1
mm10_rmsk_L1Md_F_chrX:45457043-45462451	1	0	0	1
mm10_rmsk_L1Md_T_chr14:82077578-82084834	0.461538	0.384615	0.153846	1
mm10_rmsk_L1Md_F2_chr5:127089567-127094759	1	0	0	1
mm10_rmsk_L1Md_T_chr4:17408776-17414610	0.1	0.7	0.2	1
mm10_rmsk_L1Md_T_chr5:89427585-89434476	0.0833333	0.416667	0.5	1
mm10_rmsk_L1Md_T_chr9:94386850-94393300	0.636364	0.181818	0.181818	1
mm10_rmsk_L1Md_T_chr8:115796990-115803417	0.0909091	0.727273	0.181818	1
mm10_rmsk_L1Md_F_chr10:54257194-54261978	1	0	0	1
mm10_rmsk_L1Md_A_chr19:14228619-14231041	0.666667	0.333333	0	1
mm10_rmsk_L1Md_F2_chr16:22975339-22980045	0.875	0.125	0	1
mm10_rmsk_L1Md_F2_chr6:130596555-130603048	1	0	0	1
mm10_rmsk_L1Md_T_chr1:140021944-140025923	0.833333	0	0.166667	1
mm10_rmsk_L1Md_F3_chrX:38841852-38848090	1	0	0	0.846154
mm10_rmsk_L1Md_F2_chr1:160474985-160477113	1	0	0	1
mm10_rmsk_L1Md_F2_chrX:121833850-121838463	1	0	0	1
mm10_rmsk_L1Md_F_chr17:93893887-93896374	1	0	0	1
mm10_rmsk_L1Md_T_chrX:89630737-89635654	0.875	0	0.125	1
mm10_rmsk_L1Md_A_chr8:35500001-35505852	0.8	0.2	0	1
mm10_rmsk_L1Md_F2_chr19:39572750-39578927	1	0	0	1
mm10_rmsk_L1Md_F2_chrX:148226801-148229903	0.8	0	0.2	1
mm10_rmsk_L1Md_T_chr6:89755933-89762455	1	0	0	1
mm10_rmsk_L1Md_T_chr18:31280887-31286074	1	0	0	1
mm10_rmsk_L1Md_A_chr4:96611777-96615075	1	0	0	1
mm10_rmsk_L1Md_F2_chr10:54581494-54585805	1	0	0	1
mm10_rmsk_L1Md_F3_chr7:23733192-23739376	1	0	0	1
mm10_rmsk_L1Md_T_chr5:16749714-16756293	0.0833333	0.333333	0.583333	1
mm10_rmsk_L1Md_A_chr2:139401614-139406966	0	0.888889	0.111111	NA
mm10_rmsk_L1Md_F2_chr1:47878420-47883600	1	0	0	1
mm10_rmsk_L1Md_F2_chr10:124718432-124720697	1	0	0	1
mm10_rmsk_L1Md_A_chr6:63205540-63210724	1	0	0	0.9
mm10_rmsk_L1Md_T_chr17:59858507-59864957	0.363636	0.545455	0.0909091	1
mm10_rmsk_L1Md_T_chr10:11623083-11628287	1	0	0	1
mm10_rmsk_L1Md_A_chr11:58673812-58679808	0.7	0	0.3	1
mm10_rmsk_L1Md_F2_chr4:100264606-100270047	1	0	0	1
mm10_rmsk_L1Md_T_chr1:20432214-20438499	0.181818	0.454545	0.363636	0.5
mm10_rmsk_L1Md_F2_chr8:65492227-65495175	1	0	0	1
mm10_rmsk_L1Md_F2_chr9:93340349-93345626	1	0	0	1
mm10_rmsk_L1Md_F2_chr2:123543098-123549189	1	0	0	1
mm10_rmsk_L1Md_F2_chr2:77963837-77970063	1	0	0	1
mm10_rmsk_L1Md_T_chr4:71098882-71101297	1	0	0	1
mm10_rmsk_L1Md_F2_chr3:43494072-43496285	1	0	0	1
mm10_rmsk_L1Md_F2_chr4:70947457-70950402	1	0	0	1
mm10_rmsk_L1Md_F3_chrX:98018617-98023923	1	0	0	1
mm10_rmsk_L1Md_F_chr16:42657149-42661062	1	0	0	1
mm10_rmsk_L1Md_F_chr11:73854724-73858442	1	0	0	1
mm10_rmsk_L1Md_F2_chrX:131707448-131710274	1	0	0	0.8
mm10_rmsk_L1Md_Gf_chrY:7202844-7207808	0.625	0.375	0	0.714286
mm10_rmsk_L1Md_F2_chrX:96687091-96692609	1	0	0	1
mm10_rmsk_L1Md_F2_chr4:75687596-75690474	1	0	0	1
mm10_rmsk_L1Md_F2_chr7:4413981-4416007	1	0	0	1
mm10_rmsk_L1Md_T_chr13:6820008-6826236	0	0.727273	0.272727	NA
mm10_rmsk_L1Md_F2_chrX:25948795-25951575	1	0	0	1
mm10_rmsk_L1Md_A_chrY:75003444-75008650	0.777778	0.111111	0.111111	1
mm10_rmsk_L1Md_T_chr18:70007580-70013906	0.636364	0.363636	0	1
mm10_rmsk_L1Md_F3_chr8:101228085-101234189	1	0	0	1
mm10_rmsk_L1Md_T_chr5:106017283-106023587	0.818182	0.0909091	0.0909091	1
mm10_rmsk_L1Md_A_chr2:14029150-14035332	1	0	0	1
mm10_rmsk_L1Md_A_chr1:101587762-101593834	0.909091	0	0.0909091	0.909091
mm10_rmsk_L1Md_A_chr3:69143938-69146746	1	0	0	0.8
mm10_rmsk_L1Md_A_chr6:123132072-123138433	1	0	0	1
mm10_rmsk_L1Md_F2_chr7:32278105-32280200	1	0	0	1
mm10_rmsk_L1Md_F2_chr10:106845515-106847761	1	0	0	1
mm10_rmsk_L1Md_F_chr9:89660191-89665514	1	0	0	1
mm10_rmsk_L1Md_F2_chr14:84310024-84315220	1	0	0	1
mm10_rmsk_L1Md_A_chr1:46093569-46096575	0.8	0.2	0	1
mm10_rmsk_L1Md_A_chr4:51386899-51389930	0.2	0.8	0	1
mm10_rmsk_L1Md_F2_chr2:78104187-78106438	1	0	0	1
mm10_rmsk_L1Md_F2_chr3:123960304-123965494	0.888889	0	0.111111	1
mm10_rmsk_L1Md_T_chr17:53274009-53280225	0.818182	0.0909091	0.0909091	1
mm10_rmsk_L1Md_T_chr6:101755371-101761203	0.3	0.6	0.1	0.75
mm10_rmsk_L1Md_A_chrY:17191162-17197135	0.3	0.7	0	0.6
mm10_rmsk_L1Md_F3_chr19:19487851-19492344	1	0	0	1
mm10_rmsk_L1Md_T_chr4:49136765-49143115	1	0	0	1
mm10_rmsk_L1Md_F2_chrX:27840651-27846026	1	0	0	0.818182
mm10_rmsk_L1Md_A_chr7:17799985-17805772	0.2	0.4	0.4	1
mm10_rmsk_L1Md_F3_chr4:44473388-44478546	1	0	0	1
mm10_rmsk_L1Md_F2_chr13:46320925-46323003	1	0	0	1
mm10_rmsk_L1Md_Gf_chrY:27225451-27230408	0.375	0.625	0	0.333333
mm10_rmsk_L1Md_F_chr18:31031815-31034873	1	0	0	1
mm10_rmsk_L1Md_F2_chr3:87342515-87348510	0.9	0	0.1	1
mm10_rmsk_L1Md_F2_chrX:164472803-164478967	1	0	0	1
mm10_rmsk_L1Md_A_chr7:7528360-7533491	0.888889	0.111111	0	1
mm10_rmsk_L1Md_F2_chrX:20178831-20184141	0.888889	0	0.111111	1
mm10_rmsk_L1Md_F3_chr12:49310420-49316662	1	0	0	1
mm10_rmsk_L1Md_A_chr3:83543550-83547577	0	0.714286	0.285714	NA
mm10_rmsk_L1Md_F2_chr6:24006941-24012742	1	0	0	1
mm10_rmsk_L1Md_T_chr2:79437267-79441046	0.833333	0	0.166667	1
mm10_rmsk_L1Md_F2_chr10:34800580-34806764	1	0	0	1
mm10_rmsk_L1Md_T_chr1:148332408-148337613	1	0	0	0.9
mm10_rmsk_L1Md_T_chr2:16431776-16437306	0.1	0.7	0.2	0.5
mm10_rmsk_L1Md_F2_chr9:55638660-55644622	1	0	0	1
mm10_rmsk_L1Md_A_chr7:95177198-95181408	0.285714	0.285714	0.428571	1
mm10_rmsk_L1Md_F2_chr15:10043195-10049335	1	0	0	1
mm10_rmsk_L1Md_F_chr17:11000001-11004827	1	0	0	1
mm10_rmsk_L1Md_F3_chr5:80334655-80340851	1	0	0	1
mm10_rmsk_L1Md_F2_chr7:8973020-8978221	1	0	0	1
mm10_rmsk_L1Md_F3_chr2:83563610-83565967	1	0	0	1
mm10_rmsk_L1Md_F2_chr7:43130673-43135820	1	0	0	1
mm10_rmsk_L1Md_T_chr6:59225802-59229679	1	0	0	1
mm10_rmsk_L1Md_F2_chr6:11634888-11639829	0.875	0	0.125	1
mm10_rmsk_L1Md_F2_chr13:120073402-120076287	0.5	0.5	0	0.5
mm10_rmsk_L1Md_T_chr6:13725040-13727469	0.666667	0	0.333333	1
mm10_rmsk_L1Md_Gf_chrX:165125380-165127698	1	0	0	1
mm10_rmsk_L1Md_F2_chr13:15267166-15272338	1	0	0	0.9
mm10_rmsk_L1Md_F2_chr7:9705443-9711141	0.6	0.4	0	0.428571
mm10_rmsk_L1Md_A_chr14:17314924-17321126	1	0	0	0.846154
mm10_rmsk_L1Md_A_chrX:87428806-87430829	0.333333	0.666667	0	1
mm10_rmsk_L1Md_F2_chr7:15515141-15518816	1	0	0	1
mm10_rmsk_L1Md_T_chr3:18431267-18436512	0.666667	0.333333	0	1
mm10_rmsk_L1Md_T_chrY:90433384-90439035	0.7	0.2	0.1	0.777778
mm10_rmsk_L1Md_F2_chr14:111049665-111054919	1	0	0	1
mm10_rmsk_L1Md_F3_chr2:22200110-22205136	1	0	0	1
mm10_rmsk_L1Md_F3_chr13:78965475-78970004	1	0	0	1
mm10_rmsk_L1Md_T_chrX:152523616-152529472	0.4	0.5	0.1	1
mm10_rmsk_L1Md_F2_chr5:8235321-8240116	1	0	0	1
mm10_rmsk_L1Md_F3_chrX:113232567-113236598	0.857143	0	0.142857	0.857143
mm10_rmsk_L1Md_T_chr14:6559503-6564817	1	0	0	1
mm10_rmsk_L1Md_F3_chr18:28218188-28221358	1	0	0	1
mm10_rmsk_L1Md_A_chrY:28128903-28131642	0	0.75	0.25	NA
mm10_rmsk_L1Md_T_chr2:67006351-67011653	0.888889	0	0.111111	1
mm10_rmsk_L1Md_F2_chr13:18045678-18050831	1	0	0	1
mm10_rmsk_L1Md_A_chr15:18725150-18731508	1	0	0	0.916667
mm10_rmsk_L1Md_T_chrX:41231749-41237508	0.1	0.8	0.1	1
mm10_rmsk_L1Md_T_chrX:50378626-50383670	0.888889	0	0.111111	1
mm10_rmsk_L1Md_F2_chr14:7384292-7389443	1	0	0	1
mm10_rmsk_L1Md_A_chr14:108950478-108956671	1	0	0	0.846154
mm10_rmsk_L1Md_F_chr14:83162801-83165103	1	0	0	1
mm10_rmsk_L1Md_T_chr3:44185886-44192781	0.75	0.0833333	0.166667	1
mm10_rmsk_L1Md_T_chr2:8128061-8133277	0.888889	0	0.111111	1
mm10_rmsk_L1Md_A_chr13:67271683-67276887	0.333333	0.555556	0.111111	1
mm10_rmsk_L1Md_A_chr5:78128309-78133859	0.4	0.2	0.4	1
mm10_rmsk_L1Md_A_chr3:94028584-94035156	0.916667	0	0.0833333	0.916667
mm10_rmsk_L1Md_F2_chr2:78501573-78504889	1	0	0	1
mm10_rmsk_L1Md_T_chr1:166987743-166993034	0.444444	0.444444	0.111111	1
mm10_rmsk_L1Md_T_chr6:95951918-95957176	1	0	0	0.9
mm10_rmsk_L1Md_F2_chr7:20224378-20227063	0.25	0.75	0	1
mm10_rmsk_L1Md_T_chr7:12374466-12379545	0.888889	0.111111	0	1
mm10_rmsk_L1Md_A_chrY:20167826-20173405	0.6	0.4	0	1
mm10_rmsk_L1Md_F2_chr17:64418078-64424287	1	0	0	0.916667
mm10_rmsk_L1Md_A_chr17:40690796-40697751	0.25	0.583333	0.166667	1
mm10_rmsk_L1Md_T_chr18:79743091-79749342	0.454545	0.363636	0.181818	1
mm10_rmsk_L1Md_F2_chr1:178129584-178132816	1	0	0	1
mm10_rmsk_L1Md_T_chr10:15890515-15896778	0.181818	0.727273	0.0909091	1
mm10_rmsk_L1Md_A_chr2:136494767-136498219	0	0.2	0.8	NA
mm10_rmsk_L1Md_F2_chrX:122001982-122007153	1	0	0	0.9
mm10_rmsk_L1Md_T_chrY:27749235-27753560	0.428571	0.571429	0	0.6
mm10_rmsk_L1Md_T_chr12:44789518-44796018	0.916667	0	0.0833333	1
mm10_rmsk_L1Md_F2_chr1:118242232-118248449	0.777778	0	0.222222	1
mm10_rmsk_L1Md_F_chr1:139972638-139976303	1	0	0	1
mm10_rmsk_L1Md_T_chr9:113535268-113540479	0.888889	0.111111	0	1
mm10_rmsk_L1Md_A_chr8:18259130-18265297	0	0.727273	0.272727	NA
mm10_rmsk_L1Md_F2_chr3:13447623-13450333	1	0	0	1
mm10_rmsk_L1Md_F2_chr5:30693464-30696130	0.75	0	0.25	1
mm10_rmsk_L1Md_F2_chr8:74793758-74799407	1	0	0	1
mm10_rmsk_L1Md_T_chr1:55366502-55368953	0.666667	0	0.333333	1
mm10_rmsk_L1Md_F_chr14:109813179-109817427	1	0	0	1
mm10_rmsk_L1Md_A_chr4:115500907-115503706	1	0	0	1
mm10_rmsk_L1Md_F2_chr14:36018962-36024275	0.888889	0.111111	0	1
mm10_rmsk_L1Md_T_chr3:12468702-12474772	0.272727	0.363636	0.363636	0.375
mm10_rmsk_L1Md_F2_chr1:142427545-142430845	1	0	0	1
mm10_rmsk_L1Md_T_chrY:88147788-88150048	1	0	0	1
mm10_rmsk_L1Md_F2_chrX:115674845-115679101	1	0	0	1
mm10_rmsk_L1Md_F2_chrY:37982335-37988644	0.909091	0.0909091	0	1
mm10_rmsk_L1Md_A_chr13:10602828-10608162	1	0	0	1
mm10_rmsk_L1Md_T_chr9:76809605-76815861	0.0909091	0.545455	0.363636	1
mm10_rmsk_L1Md_F2_chr6:66325705-66330312	1	0	0	1
mm10_rmsk_L1Md_F2_chrY:73908219-73913548	1	0	0	0.9
mm10_rmsk_L1Md_A_chr6:107284255-107290449	0.545455	0.181818	0.272727	1
mm10_rmsk_L1Md_F3_chr14:14311071-14317466	0.909091	0	0.0909091	1
mm10_rmsk_L1Md_T_chr19:26119404-26125606	1	0	0	1
mm10_rmsk_L1Md_T_chr2:44936037-44941498	1	0	0	1
mm10_rmsk_L1Md_F2_chr16:58905849-58910736	1	0	0	1
mm10_rmsk_L1Md_T_chrX:128596020-128602400	0	0.818182	0.181818	NA
mm10_rmsk_L1Md_T_chr14:5652432-5658565	0.727273	0.272727	0	0.8
mm10_rmsk_L1Md_F2_chr1:195058531-195061506	1	0	0	1
mm10_rmsk_L1Md_F2_chrX:43843986-43847056	1	0	0	1
mm10_rmsk_L1Md_A_chr18:58853651-58858838	1	0	0	1
mm10_rmsk_L1Md_T_chr8:28386634-28393265	0.166667	0.75	0.0833333	1
mm10_rmsk_L1Md_F2_chrX:16947039-16949698	1	0	0	1
mm10_rmsk_L1Md_A_chrX:68427087-68431832	0.875	0	0.125	1
mm10_rmsk_L1Md_T_chr14:79168006-79174183	0.727273	0.272727	0	1
mm10_rmsk_L1Md_F2_chr15:15393606-15399509	1	0	0	1
mm10_rmsk_L1Md_F3_chr10:104181889-104183927	0	1	0	0
mm10_rmsk_L1Md_T_chr6:61088400-61093652	0.888889	0	0.111111	1
mm10_rmsk_L1Md_F_chr4:112406129-112408525	1	0	0	1
mm10_rmsk_L1Md_T_chr9:39525443-39531839	0.818182	0.0909091	0.0909091	1
mm10_rmsk_L1Md_F2_chr4:67655204-67658533	1	0	0	1
mm10_rmsk_L1Md_F2_chr2:126327540-126329880	1	0	0	1
mm10_rmsk_L1Md_A_chr3:140864994-140871134	0.0909091	0.636364	0.272727	1
mm10_rmsk_L1Md_T_chr7:32582406-32587860	0.888889	0	0.111111	1
mm10_rmsk_L1Md_T_chr13:3110411-3115903	0.333333	0.333333	0.333333	1
mm10_rmsk_L1Md_F2_chr12:101229592-101233696	1	0	0	1
mm10_rmsk_L1Md_F2_chrX:107630434-107635631	1	0	0	1
mm10_rmsk_L1Md_F2_chr7:33234268-33236352	1	0	0	1
mm10_rmsk_L1Md_T_chr4:94839335-94845609	0.818182	0.181818	0	1
mm10_rmsk_L1Md_T_chr4:69159781-69163456	1	0	0	1
mm10_rmsk_L1Md_T_chrX:45101861-45105899	1	0	0	1
mm10_rmsk_L1Md_A_chr3:112315377-112321657	1	0	0	1
mm10_rmsk_L1Md_F2_chr12:21066890-21072093	1	0	0	1
mm10_rmsk_L1Md_F2_chr1:17263840-17267005	1	0	0	1
mm10_rmsk_L1Md_F2_chr11:31121168-31123971	1	0	0	1
mm10_rmsk_L1Md_T_chr3:133854142-133860475	0.818182	0	0.181818	1
mm10_rmsk_L1Md_A_chr3:24187174-24193541	0	0.818182	0.181818	NA
mm10_rmsk_L1Md_A_chr1:30333110-30338513	0.888889	0	0.111111	0.888889
mm10_rmsk_L1Md_F2_chr9:26616706-26619474	1	0	0	1
mm10_rmsk_L1Md_F2_chrX:19268198-19271170	0.5	0	0.5	1
mm10_rmsk_L1Md_T_chr16:66312818-66317234	0.714286	0.285714	0	1
mm10_rmsk_L1Md_F2_chr1:16421397-16427609	1	0	0	1
mm10_rmsk_L1Md_T_chrY:14385411-14390839	0.333333	0.555556	0.111111	0.428571
mm10_rmsk_L1Md_F2_chr10:48486460-48488894	1	0	0	1
mm10_rmsk_L1Md_F2_chr12:60856317-60859651	1	0	0	1
mm10_rmsk_L1Md_A_chr1:100637068-100641553	0.714286	0.142857	0.142857	1
mm10_rmsk_L1Md_T_chr12:11187536-11193140	0.2	0.4	0.4	1
mm10_rmsk_L1Md_F2_chrX:47241187-47247280	1	0	0	1
mm10_rmsk_L1Md_F3_chr15:65949669-65955868	1	0	0	1
mm10_rmsk_L1Md_T_chr5:15664370-15671017	1	0	0	1
mm10_rmsk_L1Md_Gf_chr19:49460413-49466233	0.1	0.6	0.3	1
mm10_rmsk_L1Md_T_chr17:77829060-77834602	0.4	0.4	0.2	1
mm10_rmsk_L1Md_F2_chr14:44540488-44546110	1	0	0	1
mm10_rmsk_L1Md_A_chr16:80995540-81000000	0.714286	0.285714	0	1
mm10_rmsk_L1Md_A_chr13:4306569-4308612	1	0	0	1
mm10_rmsk_L1Md_T_chrX:145901669-145907540	0.2	0.5	0.3	1
mm10_rmsk_L1Md_F2_chrX:32476143-32481884	0.9	0.1	0	1
mm10_rmsk_L1Md_T_chr5:77695400-77700764	0.888889	0	0.111111	1
mm10_rmsk_L1Md_T_chr4:88053610-88059733	0.181818	0.454545	0.363636	1
mm10_rmsk_L1Md_Gf_chrY:9156273-9161236	1	0	0	1
mm10_rmsk_L1Md_T_chr3:106414459-106419928	0.777778	0	0.222222	1
mm10_rmsk_L1Md_T_chr14:7451498-7453825	1	0	0	0.6
mm10_rmsk_L1Md_F2_chr13:14722541-14725708	1	0	0	1
mm10_rmsk_L1Md_T_chr6:10623371-10629805	1	0	0	0.916667
mm10_rmsk_L1Md_T_chrX:91728071-91734213	1	0	0	1
mm10_rmsk_L1Md_T_chr1:14969313-14974715	0.222222	0.555556	0.222222	1
mm10_rmsk_L1Md_T_chr5:128721822-128728004	0.909091	0.0909091	0	1
mm10_rmsk_L1Md_A_chr15:57413510-57417213	0.833333	0.166667	0	1
mm10_rmsk_L1Md_T_chr4:92551955-92554378	1	0	0	1
mm10_rmsk_L1Md_A_chr10:107326650-107333192	0.333333	0.5	0.166667	1
mm10_rmsk_L1Md_T_chr6:116474169-116481030	0.25	0.583333	0.166667	1
mm10_rmsk_L1Md_F2_chr12:46103257-46107585	1	0	0	1
mm10_rmsk_L1Md_T_chr4:74599481-74605617	0.727273	0	0.272727	0.888889
mm10_rmsk_L1Md_F2_chrY:42176284-42181204	1	0	0	1
mm10_rmsk_L1Md_T_chr3:111579859-111586889	1	0	0	1
mm10_rmsk_L1Md_F3_chr2:175676098-175680437	0.714286	0.285714	0	0.555556
mm10_rmsk_L1Md_T_chr15:32208785-32214846	1	0	0	1
mm10_rmsk_L1Md_A_chr6:43956611-43962795	0.909091	0.0909091	0	1
mm10_rmsk_L1Md_T_chr2:17124176-17131427	0.384615	0.615385	0	0.625
mm10_rmsk_L1Md_T_chr5:8704728-8712201	0.230769	0.307692	0.461538	0.75
mm10_rmsk_L1Md_T_chrY:50991705-50993775	0.666667	0	0.333333	1
mm10_rmsk_L1Md_F2_chr4:18317907-18320834	1	0	0	1
mm10_rmsk_L1Md_T_chr11:24590678-24596999	0.818182	0.0909091	0.0909091	1
mm10_rmsk_L1Md_T_chr8:75333165-75339853	1	0	0	1
mm10_rmsk_L1Md_T_chr17:61084289-61090922	0.25	0.333333	0.416667	1
mm10_rmsk_L1Md_A_chr1:69940338-69945700	0	0.666667	0.333333	NA
mm10_rmsk_L1Md_F2_chr6:115302312-115305365	1	0	0	1
mm10_rmsk_L1Md_A_chr8:17190275-17195687	0.888889	0	0.111111	1
mm10_rmsk_L1Md_F2_chrX:36457833-36460112	1	0	0	1
mm10_rmsk_L1Md_F2_chrX:15859593-15862881	1	0	0	1
mm10_rmsk_L1Md_F2_chr1:113057677-113062881	1	0	0	1
mm10_rmsk_L1Md_A_chr12:15866017-15872391	0.272727	0.636364	0.0909091	1
mm10_rmsk_L1Md_A_chrX:75345353-75349135	1	0	0	1
mm10_rmsk_L1Md_F2_chr10:87992617-87997567	1	0	0	1
mm10_rmsk_L1Md_F3_chrY:4610194-4615800	1	0	0	0.909091
mm10_rmsk_L1Md_T_chr18:22634228-22640608	1	0	0	1
mm10_rmsk_L1Md_F2_chrX:140229034-140234958	1	0	0	0.909091
mm10_rmsk_L1Md_F2_chrX:145583640-145589788	1	0	0	1
mm10_rmsk_L1Md_A_chr3:124039192-124044759	0.9	0.1	0	1
mm10_rmsk_L1Md_A_chr14:40844366-40850157	0	0.8	0.2	NA
mm10_rmsk_L1Md_A_chrX:117840457-117844456	0	0.666667	0.333333	NA
mm10_rmsk_L1Md_T_chr1:97865696-97871075	0.666667	0.333333	0	0.857143
mm10_rmsk_L1Md_A_chr14:84937721-84943075	0.111111	0.555556	0.333333	1
mm10_rmsk_L1Md_F3_chr3:111959335-111962984	1	0	0	1
mm10_rmsk_L1Md_T_chr9:5359136-5365310	1	0	0	1
mm10_rmsk_L1Md_A_chr14:123101493-123107269	0.4	0.4	0.2	1
mm10_rmsk_L1Md_A_chr1:108624590-108629887	0.888889	0	0.111111	1
mm10_rmsk_L1Md_T_chr14:92844393-92850632	1	0	0	1
mm10_rmsk_L1Md_A_chr3:151104396-151109619	1	0	0	1
mm10_rmsk_L1Md_T_chr3:33596941-33599662	0.75	0	0.25	1
mm10_rmsk_L1Md_F2_chrX:28162345-28165776	0.8	0.2	0	1
mm10_rmsk_L1Md_F3_chr19:9401912-9407125	0.888889	0	0.111111	1
mm10_rmsk_L1Md_F3_chr3:148239771-148243932	1	0	0	1
mm10_rmsk_L1Md_T_chr18:50213243-50219425	0.909091	0.0909091	0	1
mm10_rmsk_L1Md_T_chr15:60398096-60403535	0	0.555556	0.444444	NA
mm10_rmsk_L1Md_A_chrY:41848918-41855063	0.909091	0	0.0909091	1
mm10_rmsk_L1Md_F2_chr5:79610889-79613403	1	0	0	1
mm10_rmsk_L1Md_T_chr4:97315284-97321355	0.909091	0.0909091	0	1
mm10_rmsk_L1Md_T_chr9:35623772-35629241	1	0	0	1
mm10_rmsk_L1Md_T_chr17:92467839-92474008	0.909091	0.0909091	0	1
mm10_rmsk_L1Md_F3_chr2:171542659-171548068	1	0	0	1
mm10_rmsk_L1Md_F3_chr18:7170149-7175498	0.888889	0.111111	0	1
mm10_rmsk_L1Md_F2_chr13:76782173-76788298	1	0	0	1
mm10_rmsk_L1Md_F2_chr1:48855318-48861529	1	0	0	1
mm10_rmsk_L1Md_F2_chr6:121815118-121818096	1	0	0	1
mm10_rmsk_L1Md_T_chr8:37480941-37486341	1	0	0	1
mm10_rmsk_L1Md_T_chr17:20713042-20719333	1	0	0	1
mm10_rmsk_L1Md_F3_chrY:89788928-89793576	1	0	0	1
mm10_rmsk_L1Md_T_chr3:112185495-112192841	0.615385	0.307692	0.0769231	1
mm10_rmsk_L1Md_F_chr8:58932891-58935882	1	0	0	1
mm10_rmsk_L1Md_T_chr4:13010541-13016317	0.9	0.1	0	0.9
mm10_rmsk_L1Md_A_chr4:23543183-23548350	0.777778	0.111111	0.111111	1
mm10_rmsk_L1Md_T_chrX:74444166-74446208	0	0.666667	0.333333	0
mm10_rmsk_L1Md_T_chr9:39881665-39885001	1	0	0	1
mm10_rmsk_L1Md_A_chr16:48095778-48101232	0.888889	0	0.111111	1
mm10_rmsk_L1Md_F3_chr10:12303528-12307382	0.833333	0	0.166667	1
mm10_rmsk_L1Md_F2_chr13:79802233-79807434	1	0	0	1
mm10_rmsk_L1Md_T_chr16:86950829-86957065	0.545455	0.363636	0.0909091	1
mm10_rmsk_L1Md_A_chrX:51270609-51276188	0.2	0.5	0.3	1
mm10_rmsk_L1Md_A_chr4:50855524-50862682	0.384615	0.384615	0.230769	1
mm10_rmsk_L1Md_T_chr4:66064647-66071282	0.0833333	0.5	0.416667	1
mm10_rmsk_L1Md_A_chr2:9508224-9514985	0.166667	0.666667	0.166667	1
mm10_rmsk_L1Md_T_chr8:54792958-54796685	0	0.5	0.5	NA
mm10_rmsk_L1Md_A_chr15:56981885-56988294	0.818182	0.181818	0	0.9
mm10_rmsk_L1Md_T_chrY:31018858-31025315	0.545455	0.363636	0.0909091	0.75
mm10_rmsk_L1Md_T_chr3:26784001-26789258	0.666667	0.222222	0.111111	1
mm10_rmsk_L1Md_T_chr6:65100401-65106642	0.909091	0.0909091	0	1
mm10_rmsk_L1Md_F3_chr6:32078238-32082597	1	0	0	1
mm10_rmsk_L1Md_A_chr12:61363511-61370284	0.166667	0.666667	0.166667	1
mm10_rmsk_L1Md_F2_chr8:46460842-46465829	1	0	0	1
mm10_rmsk_L1Md_F2_chrX:26597692-26602789	1	0	0	1
mm10_rmsk_L1Md_T_chr12:97616258-97621439	1	0	0	1
mm10_rmsk_L1Md_A_chrX:90665200-90671964	0.583333	0.333333	0.0833333	1
mm10_rmsk_L1Md_T_chr6:43737638-43744450	0.25	0.5	0.25	1
mm10_rmsk_L1Md_F2_chr5:22695083-22701169	1	0	0	1
mm10_rmsk_L1Md_F2_chr1_GL456211_random:120606-125468	1	0	0	1
mm10_rmsk_L1Md_T_chr9:17967541-17973874	0.727273	0.0909091	0.181818	1
mm10_rmsk_L1Md_T_chr2:7659835-7665312	0.888889	0.111111	0	1
mm10_rmsk_L1Md_T_chrX:100294713-100300769	0.272727	0.545455	0.181818	1
mm10_rmsk_L1Md_A_chr18:29713092-29718306	0.666667	0.222222	0.111111	1
mm10_rmsk_L1Md_F2_chrX:117937756-117940270	1	0	0	1
mm10_rmsk_L1Md_T_chr7:105109937-105114851	0.375	0.625	0	1
mm10_rmsk_L1Md_T_chr15:40879407-40884883	0.111111	0.777778	0.111111	1
mm10_rmsk_L1Md_F_chr11:13352080-13356814	1	0	0	1
mm10_rmsk_L1Md_A_chr9:17402089-17408265	0.818182	0.0909091	0.0909091	1
mm10_rmsk_L1Md_A_chr7:47997196-48000000	1	0	0	1
mm10_rmsk_L1Md_T_chrX:126327247-126333401	1	0	0	1
mm10_rmsk_L1Md_T_chr7:96191519-96198517	0.0833333	0.666667	0.25	1
mm10_rmsk_L1Md_F2_chrX:50098196-50104601	1	0	0	0.846154
mm10_rmsk_L1Md_F2_chr1:48062905-48065859	1	0	0	1
mm10_rmsk_L1Md_F2_chr17:60798485-60801670	1	0	0	1
mm10_rmsk_L1Md_F2_chr3:71533643-71535959	1	0	0	0.75
mm10_rmsk_L1Md_T_chr5:102190801-102197435	0.0833333	0.5	0.416667	1
mm10_rmsk_L1Md_F2_chr5:84937393-84939602	1	0	0	1
mm10_rmsk_L1Md_A_chr10:11862468-11865063	1	0	0	1
mm10_rmsk_L1Md_T_chr17:44108771-44115008	0.909091	0.0909091	0	0.909091
mm10_rmsk_L1Md_F2_chr7:108806980-108812197	1	0	0	1
mm10_rmsk_L1Md_F3_chrY:15538362-15540444	1	0	0	0.75
mm10_rmsk_L1Md_T_chr7:58847643-58853827	0.909091	0	0.0909091	0.909091
mm10_rmsk_L1Md_F2_chr7:8529152-8534092	1	0	0	1
mm10_rmsk_L1Md_T_chr12:14449713-14455956	0.0909091	0.909091	0	1
mm10_rmsk_L1Md_F2_chr1:19492042-19495115	1	0	0	1
mm10_rmsk_L1Md_T_chrY:15455317-15460897	0.8	0	0.2	1
mm10_rmsk_L1Md_F2_chr5:6087300-6090602	1	0	0	1
mm10_rmsk_L1Md_T_chrX:81150901-81154601	1	0	0	1
mm10_rmsk_L1Md_A_chr10:72457078-72462456	0.444444	0.555556	0	1
mm10_rmsk_L1Md_T_chr11:13309180-13316232	0.230769	0.307692	0.461538	1
mm10_rmsk_L1Md_A_chr11:16383431-16385703	1	0	0	1
mm10_rmsk_L1Md_F2_chr13:78069986-78074296	1	0	0	1
mm10_rmsk_L1Md_A_chr14:28614413-28621209	0	0.916667	0.0833333	0
mm10_rmsk_L1Md_A_chr3:114272476-114279051	0.166667	0.75	0.0833333	0.5
mm10_rmsk_L1Md_A_chr4:7702753-7708339	1	0	0	1
mm10_rmsk_L1Md_T_chr15:75523633-75528832	0.777778	0.111111	0.111111	1
mm10_rmsk_L1Md_A_chr1:46549339-46553867	0.875	0	0.125	1
mm10_rmsk_L1Md_A_chr17:21519538-21522503	0.5	0	0.5	1
mm10_rmsk_L1Md_F2_chr1:139743627-139748944	1	0	0	1
mm10_rmsk_L1Md_T_chr17:38890722-38896401	0.3	0.5	0.2	1
mm10_rmsk_L1Md_T_chr19:60018719-60024941	0.454545	0.363636	0.181818	0.833333
mm10_rmsk_L1Md_F2_chr10:46679373-46683961	1	0	0	1
mm10_rmsk_L1Md_F_chr7:21149990-21152006	1	0	0	1
mm10_rmsk_L1Md_F2_chr9:90319104-90324836	1	0	0	1
mm10_rmsk_L1Md_F2_chr3:115285964-115291992	0.909091	0.0909091	0	1
mm10_rmsk_L1Md_F3_chrY:13274918-13279575	0.25	0.75	0	0.5
mm10_rmsk_L1Md_F2_chr12:61189950-61195218	1	0	0	0.9
mm10_rmsk_L1Md_F2_chr9:97326944-97330630	1	0	0	1
mm10_rmsk_L1Md_F2_chr9:25381371-25384878	1	0	0	1
mm10_rmsk_L1Md_F3_chr2:63641241-63646391	1	0	0	1
mm10_rmsk_L1Md_T_chr17:45196730-45201887	1	0	0	0.9
mm10_rmsk_L1Md_T_chr19:16349817-16353437	0	0.833333	0.166667	NA
mm10_rmsk_L1Md_T_chr2:65775089-65780516	0	0.666667	0.333333	NA
mm10_rmsk_L1Md_F2_chr17:40524453-40529003	1	0	0	1
mm10_rmsk_L1Md_F3_chrY:42677452-42683045	0.7	0.3	0	1
mm10_rmsk_L1Md_F2_chr4:75474059-75477196	1	0	0	1
mm10_rmsk_L1Md_T_chr9:40492087-40497378	0.777778	0.222222	0	1
mm10_rmsk_L1Md_F2_chr4:14735106-14741189	1	0	0	1
mm10_rmsk_L1Md_F2_chr10:49887083-49893226	1	0	0	1
mm10_rmsk_L1Md_A_chr2:41775077-41780660	0.5	0.4	0.1	1
mm10_rmsk_L1Md_T_chr14:49469751-49472988	1	0	0	1
mm10_rmsk_L1Md_T_chr15:90192677-90198336	0.5	0.4	0.1	1
mm10_rmsk_L1Md_A_chr9:12367349-12370014	1	0	0	1
mm10_rmsk_L1Md_A_chr15:17750433-17756562	1	0	0	1
mm10_rmsk_L1Md_F2_chr2:82762064-82767218	1	0	0	1
mm10_rmsk_L1Md_F2_chr6:35916787-35919011	1	0	0	1
mm10_rmsk_L1Md_F2_chr17:33406032-33411823	1	0	0	1
mm10_rmsk_L1Md_F2_chr2:13562971-13568752	1	0	0	1
mm10_rmsk_L1Md_T_chr14:35212618-35215643	0.8	0	0.2	1
mm10_rmsk_L1Md_F2_chr4:70694155-70700352	1	0	0	1
mm10_rmsk_L1Md_T_chrX:169285206-169290887	0.3	0.5	0.2	0.75
mm10_rmsk_L1Md_T_chr5:102408804-102415079	0.0909091	0.545455	0.363636	1
mm10_rmsk_L1Md_F2_chr3:61565040-61571192	1	0	0	0.916667
mm10_rmsk_L1Md_F2_chr16:19743379-19749563	1	0	0	0.916667
mm10_rmsk_L1Md_T_chr3:25251237-25255872	1	0	0	1
mm10_rmsk_L1Md_F2_chr17:61388942-61393519	1	0	0	1
mm10_rmsk_L1Md_A_chrY:1581065-1586255	0.333333	0.666667	0	0.333333
mm10_rmsk_L1Md_F2_chr4:29884328-29889370	1	0	0	1
mm10_rmsk_L1Md_F2_chr8:60511025-60513043	1	0	0	1
mm10_rmsk_L1Md_F2_chr4:115200654-115206200	0.8	0.1	0.1	1
mm10_rmsk_L1Md_A_chr5:102645145-102651949	0.833333	0.0833333	0.0833333	1
mm10_rmsk_L1Md_A_chr12:119661048-119667605	0.666667	0.0833333	0.25	1
mm10_rmsk_L1Md_A_chr15:52873733-52879136	1	0	0	1
mm10_rmsk_L1Md_F_chr7:21152492-21155916	1	0	0	1
mm10_rmsk_L1Md_F2_chr15:16346974-16352353	1	0	0	1
mm10_rmsk_L1Md_F2_chr18:88201851-88206915	1	0	0	1
mm10_rmsk_L1Md_T_chr8:40477777-40480819	1	0	0	1
mm10_rmsk_L1Md_T_chr1:130602012-130606428	0.285714	0.285714	0.428571	1
mm10_rmsk_L1Md_T_chr10:112167315-112174741	0.307692	0.538462	0.153846	1
mm10_rmsk_L1Md_T_chr6:105314536-105321015	0.909091	0	0.0909091	1
mm10_rmsk_L1Md_A_chr2:81069004-81075208	0.636364	0.272727	0.0909091	0.875
mm10_rmsk_L1Md_T_chr16:71276432-71282160	0	0.8	0.2	NA
mm10_rmsk_L1Md_F2_chr16:51486664-51491775	1	0	0	1
mm10_rmsk_L1Md_T_chr3:23077170-23083262	0.909091	0.0909091	0	1
mm10_rmsk_L1Md_F2_chr4:17065886-17071170	1	0	0	1
mm10_rmsk_L1Md_F2_chr9:27590938-27596990	1	0	0	1
mm10_rmsk_L1Md_F2_chr17:83415184-83421386	1	0	0	1
mm10_rmsk_L1Md_T_chr3:23007575-23015079	0.928571	0.0714286	0	1
mm10_rmsk_L1Md_F2_chr7:100594751-100598368	1	0	0	1
mm10_rmsk_L1Md_F2_chr4:60372163-60377984	0.6	0.3	0.1	0.857143
mm10_rmsk_L1Md_F2_chr18:48206193-48210618	1	0	0	1
mm10_rmsk_L1Md_T_chr6:10699360-10706043	0.166667	0.666667	0.166667	0.666667
mm10_rmsk_L1Md_F2_chrY:5265548-5270888	1	0	0	1
mm10_rmsk_L1Md_F_chr5:151549469-151551807	1	0	0	1
mm10_rmsk_L1Md_A_chr16:71147694-71154268	0.166667	0.666667	0.166667	1
mm10_rmsk_L1Md_F2_chr5:87207972-87212904	1	0	0	1
mm10_rmsk_L1Md_Gf_chr6:93376148-93381894	0.4	0.6	0	1
mm10_rmsk_L1Md_F2_chr9:97255180-97261386	1	0	0	1
mm10_rmsk_L1Md_T_chr8:86188193-86190202	1	0	0	1
mm10_rmsk_L1Md_F2_chr5:42200001-42205145	1	0	0	0.9
mm10_rmsk_L1Md_T_chrX:66451933-66457355	0.333333	0.555556	0.111111	1
mm10_rmsk_L1Md_F2_chr15:9343045-9345782	1	0	0	1
mm10_rmsk_L1Md_T_chr4:115337249-115342632	0.111111	0.888889	0	1
mm10_rmsk_L1Md_F_chr14:38014045-38017609	1	0	0	1
mm10_rmsk_L1Md_F2_chr5:50347267-50353301	1	0	0	1
mm10_rmsk_L1Md_T_chr3:71058475-71065304	0.25	0.5	0.25	1
mm10_rmsk_L1Md_F2_chr7:32378863-32384569	1	0	0	1
mm10_rmsk_L1Md_A_chr2:150102363-150105583	1	0	0	1
mm10_rmsk_L1Md_T_chr8:67119103-67123226	1	0	0	1
mm10_rmsk_L1Md_F3_chr14:15826522-15831493	0.875	0	0.125	1
mm10_rmsk_L1Md_T_chr11:34014772-34019156	0.142857	0.571429	0.285714	1
mm10_rmsk_L1Md_T_chr1:145469919-145476169	0.181818	0.636364	0.181818	1
mm10_rmsk_L1Md_F2_chrX:23031059-23037312	1	0	0	1
mm10_rmsk_L1Md_F2_chr16:84058721-84062065	1	0	0	1
mm10_rmsk_L1Md_F2_chr14:58830313-58834115	1	0	0	1
mm10_rmsk_L1Md_T_chr14:111903189-111908817	0.1	0.3	0.6	0.5
mm10_rmsk_L1Md_T_chr5:29176738-29182376	0	0.6	0.4	NA
mm10_rmsk_L1Md_Gf_chr14:112647989-112651473	1	0	0	1
mm10_rmsk_L1Md_F2_chr18:11300854-11303068	0	1	0	NA
mm10_rmsk_L1Md_T_chr7:33175647-33179315	1	0	0	1
mm10_rmsk_L1Md_T_chr9:25752199-25758847	0.666667	0.25	0.0833333	1
mm10_rmsk_L1Md_A_chr7:47413941-47417457	1	0	0	1
mm10_rmsk_L1Md_T_chr8:86372535-86379128	0.0833333	0.583333	0.333333	1
mm10_rmsk_L1Md_T_chr2:19956377-19960792	0.571429	0.428571	0	1
mm10_rmsk_L1Md_F2_chr3:77628787-77630861	1	0	0	1
mm10_rmsk_L1Md_F3_chr7:55653340-55657629	1	0	0	1
mm10_rmsk_L1Md_A_chr2:83373497-83378865	0.444444	0.333333	0.222222	0.8
mm10_rmsk_L1Md_F2_chrX:28715815-28719842	1	0	0	0.636364
mm10_rmsk_L1Md_F3_chrX:115127077-115132623	1	0	0	1
mm10_rmsk_L1Md_T_chr17:63611769-63617205	0.555556	0.444444	0	1
mm10_rmsk_L1Md_T_chr15:77549563-77554924	0	0.888889	0.111111	NA
mm10_rmsk_L1Md_A_chrY:63033252-63038455	0.333333	0.666667	0	0.5
mm10_rmsk_L1Md_F2_chr4:63041561-63047676	1	0	0	1
mm10_rmsk_L1Md_F_chr3:49138629-49142683	1	0	0	1
mm10_rmsk_L1Md_T_chr10:98544439-98551083	0	0.5	0.5	NA
mm10_rmsk_L1Md_T_chrY:40521259-40523788	1	0	0	1
mm10_rmsk_L1Md_T_chr4:80813847-80818230	0	0.714286	0.285714	NA
mm10_rmsk_L1Md_T_chr1:20277948-20284795	0.0833333	0.75	0.166667	1
mm10_rmsk_L1Md_T_chr14:55259500-55261769	1	0	0	1
mm10_rmsk_L1Md_A_chrY:19293868-19300268	0.363636	0.636364	0	0.571429
mm10_rmsk_L1Md_F2_chr4:38053994-38056194	1	0	0	1
mm10_rmsk_L1Md_A_chr2:13824703-13830990	1	0	0	1
mm10_rmsk_L1Md_F2_chrX:81633705-81638772	1	0	0	1
mm10_rmsk_L1Md_A_chr1:50150861-50155281	1	0	0	1
mm10_rmsk_L1Md_T_chrX:120350797-120357016	1	0	0	1
mm10_rmsk_L1Md_T_chr8:38875029-38880466	0.666667	0.111111	0.222222	1
mm10_rmsk_L1Md_T_chr13:26541470-26546719	1	0	0	1
mm10_rmsk_L1Md_F2_chr9:11788772-11792079	1	0	0	1
mm10_rmsk_L1Md_A_chr4:12212353-12218336	0.2	0.5	0.3	1
mm10_rmsk_L1Md_F2_chr15:52247472-52250076	1	0	0	1
mm10_rmsk_L1Md_F2_chrX:29569751-29575354	0.9	0	0.1	1
mm10_rmsk_L1Md_A_chr1:15020300-15025491	0.555556	0.444444	0	0.833333
mm10_rmsk_L1Md_F2_chr3:106376264-106379551	1	0	0	1
mm10_rmsk_L1Md_T_chr1:165526615-165532887	0.0909091	0.818182	0.0909091	1
mm10_rmsk_L1Md_F2_chr2:4002002-4006924	1	0	0	1
mm10_rmsk_L1Md_T_chr7:41897274-41903492	0.909091	0	0.0909091	1
mm10_rmsk_L1Md_T_chr2:79936657-79942953	0.181818	0.545455	0.272727	1
mm10_rmsk_L1Md_F3_chr12:113866350-113872788	0.909091	0	0.0909091	1
mm10_rmsk_L1Md_T_chrX:26344479-26349877	1	0	0	0.818182
mm10_rmsk_L1Md_T_chr10:3576843-3583117	1	0	0	1
mm10_rmsk_L1Md_A_chr10:102462264-102465773	1	0	0	1
mm10_rmsk_L1Md_F2_chr16:83154872-83161007	1	0	0	1
mm10_rmsk_L1Md_F2_chr15:3111914-3114144	0.333333	0.666667	0	1
mm10_rmsk_L1Md_F2_chrX:27214716-27217047	1	0	0	0.333333
mm10_rmsk_L1Md_T_chr15:45991860-45998047	1	0	0	1
mm10_rmsk_L1Md_F2_chr13:18093790-18095949	1	0	0	1
mm10_rmsk_L1Md_Gf_chr7:61569861-61575121	0.222222	0.444444	0.333333	1
mm10_rmsk_L1Md_F3_chr16:53711898-53716260	1	0	0	1
mm10_rmsk_L1Md_F2_chr6:11445501-11450658	1	0	0	1
mm10_rmsk_L1Md_T_chr2:111005537-111009646	1	0	0	1
mm10_rmsk_L1Md_F_chr2:58339197-58341389	1	0	0	1
mm10_rmsk_L1Md_T_chr6:20544869-20551086	1	0	0	1
mm10_rmsk_L1Md_F2_chr12:9433921-9435946	1	0	0	1
mm10_rmsk_L1Md_F2_chr15:15931962-15935632	1	0	0	1
mm10_rmsk_L1Md_A_chr4:18221622-18227045	0.222222	0.555556	0.222222	1
mm10_rmsk_L1Md_A_chrX:124549358-124555144	0.2	0.7	0.1	0.25
mm10_rmsk_L1Md_T_chr13:5092224-5098842	0.25	0.5	0.25	1
mm10_rmsk_L1Md_F3_chr14:88681617-88687755	1	0	0	0.916667
mm10_rmsk_L1Md_A_chr1:125355551-125362787	0.923077	0.0769231	0	1
mm10_rmsk_L1Md_T_chrY:34608260-34612583	1	0	0	1
mm10_rmsk_L1Md_F2_chrX:19457719-19461595	1	0	0	1
mm10_rmsk_L1Md_F2_chr1:111100774-111104005	1	0	0	1
mm10_rmsk_L1Md_F2_chr8:75567827-75573148	0.777778	0	0.222222	0.875
mm10_rmsk_L1Md_A_chr5:109145996-109151990	0.4	0.4	0.2	1
mm10_rmsk_L1Md_T_chr3:49443572-49448810	0.888889	0	0.111111	1
mm10_rmsk_L1Md_A_chr2:15233943-15237087	0.6	0.4	0	1
mm10_rmsk_L1Md_A_chr13:24529700-24532588	1	0	0	1
mm10_rmsk_L1Md_T_chr3:20744252-20747676	1	0	0	1
mm10_rmsk_L1Md_F2_chr10:129206574-129210890	1	0	0	1
mm10_rmsk_L1Md_F2_chr1:124164144-124169301	1	0	0	1
mm10_rmsk_L1Md_T_chr2:12939165-12944577	0.111111	0.777778	0.111111	1
mm10_rmsk_L1Md_F2_chr5:58589633-58595973	0.909091	0	0.0909091	0.909091
mm10_rmsk_L1Md_F3_chrY:59056284-59059949	1	0	0	0.6
mm10_rmsk_L1Md_F2_chr9:90285114-90291367	1	0	0	1
mm10_rmsk_L1Md_F2_chr8:100910805-100917324	1	0	0	1
mm10_rmsk_L1Md_F3_chr18:54702195-54708335	1	0	0	1
mm10_rmsk_L1Md_F3_chr1:8367111-8372481	1	0	0	1
mm10_rmsk_L1Md_F2_chr15:29846280-29852388	1	0	0	1
mm10_rmsk_L1Md_T_chr17:57428408-57434768	0.727273	0.181818	0.0909091	1
mm10_rmsk_L1Md_T_chr14:6623755-6630176	0	0.545455	0.454545	0
mm10_rmsk_L1Md_T_chr11:28292609-28298022	1	0	0	1
mm10_rmsk_L1Md_F2_chr2:161749486-161755648	0.909091	0.0909091	0	1
mm10_rmsk_L1Md_F2_chr2:144976081-144982193	1	0	0	1
mm10_rmsk_L1Md_F2_chr10:48267418-48269829	1	0	0	1
mm10_rmsk_L1Md_T_chr10:86561608-86564557	0.75	0.25	0	1
mm10_rmsk_L1Md_A_chr13:69079664-69086029	0	0.636364	0.363636	NA
mm10_rmsk_L1Md_F_chr12:35780410-35785605	1	0	0	1
mm10_rmsk_L1Md_F2_chr5:39917041-39923448	1	0	0	1
mm10_rmsk_L1Md_F2_chrX:96512722-96517628	1	0	0	1
mm10_rmsk_L1Md_F2_chr13:87279690-87283778	1	0	0	1
mm10_rmsk_L1Md_T_chr4:35043453-35047836	0	0.714286	0.285714	NA
mm10_rmsk_L1Md_T_chr4:81405418-81410734	0.555556	0.333333	0.111111	1
mm10_rmsk_L1Md_T_chr1:119744320-119749806	0	0.777778	0.222222	NA
mm10_rmsk_L1Md_T_chr6:107881706-107886923	0.666667	0.111111	0.222222	0.857143
mm10_rmsk_L1Md_F2_chr12:11525026-11528357	1	0	0	1
mm10_rmsk_L1Md_F2_chr10:98428845-98434122	1	0	0	1
mm10_rmsk_L1Md_F2_chr4:27140699-27145547	1	0	0	1
mm10_rmsk_L1Md_F_chr13:114246486-114249952	1	0	0	1
mm10_rmsk_L1Md_A_chr2:96373214-96379131	0.9	0.1	0	0.9
mm10_rmsk_L1Md_T_chr10:129892901-129897933	1	0	0	1
mm10_rmsk_L1Md_A_chr8:32853304-32858871	0.5	0.4	0.1	0.833333
mm10_rmsk_L1Md_F3_chr5:41354074-41360149	1	0	0	1
mm10_rmsk_L1Md_T_chr7:23591442-23595104	0.5	0.333333	0.166667	1
mm10_rmsk_L1Md_F2_chr15:37116386-37119196	1	0	0	1
mm10_rmsk_L1Md_F3_chr3:55971314-55977619	1	0	0	0.916667
mm10_rmsk_L1Md_A_chr6:19152798-19156048	1	0	0	1
mm10_rmsk_L1Md_A_chr10:56271810-56276287	1	0	0	1
mm10_rmsk_L1Md_F2_chr11:9321880-9327472	1	0	0	1
mm10_rmsk_L1Md_T_chrY:59159996-59166398	0.727273	0.272727	0	0.888889
mm10_rmsk_L1Md_A_chrX:39360918-39366009	0.333333	0.555556	0.111111	1
mm10_rmsk_L1Md_T_chr16:11859641-11865481	0	0.6	0.4	NA
mm10_rmsk_L1Md_F2_chrY:5019734-5025111	1	0	0	1
mm10_rmsk_L1Md_F2_chr12:92838447-92843610	0.888889	0	0.111111	1
mm10_rmsk_L1Md_F2_chr10:16104878-16107668	1	0	0	1
mm10_rmsk_L1Md_Gf_chr6:15997472-16000000	0.75	0	0.25	1
mm10_rmsk_L1Md_F2_chr12:45753935-45756284	1	0	0	1
mm10_rmsk_L1Md_A_chr14:105927498-105933826	0.909091	0	0.0909091	1
mm10_rmsk_L1Md_A_chr3:107987647-107992614	0.625	0.125	0.25	1
mm10_rmsk_L1Md_F3_chr17:82609877-82616003	1	0	0	1
mm10_rmsk_L1Md_T_chr1:5034733-5040935	0.818182	0.181818	0	1
mm10_rmsk_L1Md_F2_chr10:82411492-82416841	1	0	0	0.9
mm10_rmsk_L1Md_T_chr3:63669728-63676993	0.153846	0.692308	0.153846	1
mm10_rmsk_L1Md_T_chr6:62962255-62968515	1	0	0	1
mm10_rmsk_L1Md_F2_chrX:24746149-24748888	1	0	0	1
mm10_rmsk_L1Md_F2_chr6:6639151-6644334	1	0	0	1
mm10_rmsk_L1Md_T_chr10:105809199-105814421	0.888889	0.111111	0	1
mm10_rmsk_L1Md_F2_chr8:58429985-58435974	1	0	0	1
mm10_rmsk_L1Md_F2_chrX:70927635-70929720	1	0	0	1
mm10_rmsk_L1Md_F2_chr18:17511839-17517194	1	0	0	1
mm10_rmsk_L1Md_A_chr8:33151172-33156912	0.7	0.1	0.2	1
mm10_rmsk_L1Md_F3_chr18:55948018-55953968	1	0	0	1
mm10_rmsk_L1Md_T_chr10:38932636-38938715	0.181818	0.363636	0.454545	1
mm10_rmsk_L1Md_F2_chr7:33988157-33991446	1	0	0	1
mm10_rmsk_L1Md_F2_chr12:119827055-119830694	1	0	0	1
mm10_rmsk_L1Md_F2_chr7:47274425-47276730	1	0	0	1
mm10_rmsk_L1Md_F2_chr1:146390959-146396128	1	0	0	1
mm10_rmsk_L1Md_F3_chr7:32285935-32288265	1	0	0	1
mm10_rmsk_L1Md_A_chr8:67186239-67191452	1	0	0	1
mm10_rmsk_L1Md_F2_chr11:40661005-40666220	1	0	0	0.9
mm10_rmsk_L1Md_A_chr6:101740360-101746550	0.818182	0.0909091	0.0909091	1
mm10_rmsk_L1Md_F_chr12:60125983-60128676	1	0	0	1
mm10_rmsk_L1Md_T_chr2:26794360-26797369	0.4	0.6	0	1
mm10_rmsk_L1Md_F2_chrX:36732319-36734628	1	0	0	1
mm10_rmsk_L1Md_F2_chr10:8378402-8382391	1	0	0	1
mm10_rmsk_L1Md_A_chr14:95055267-95060429	0.111111	0.666667	0.222222	1
mm10_rmsk_L1Md_T_chr5:79172758-79178951	0.181818	0.545455	0.272727	1
mm10_rmsk_L1Md_T_chr1:158879571-158885270	0.1	0.7	0.2	1
mm10_rmsk_L1Md_F3_chrY:17199601-17204294	0.375	0.625	0	0.375
mm10_rmsk_L1Md_F2_chr1:44815474-44820795	1	0	0	1
mm10_rmsk_L1Md_F2_chr9:91245371-91248344	1	0	0	1
mm10_rmsk_L1Md_F2_chr19:14982868-14987976	1	0	0	1
mm10_rmsk_L1Md_T_chr19:33286286-33291748	0	0.777778	0.222222	NA
mm10_rmsk_L1Md_F3_chr2:83227807-83232340	1	0	0	1
mm10_rmsk_L1Md_F2_chr13:82790340-82796693	0.909091	0	0.0909091	1
mm10_rmsk_L1Md_Gf_chr5:108880335-108883135	1	0	0	1
mm10_rmsk_L1Md_F3_chr15:3100484-3104917	0.714286	0.285714	0	1
mm10_rmsk_L1Md_F2_chr4:14220772-14226091	1	0	0	1
mm10_rmsk_L1Md_F3_chr12:118340985-118347107	0.909091	0.0909091	0	1
mm10_rmsk_L1Md_T_chr17:14580607-14587019	0.545455	0.181818	0.272727	1
mm10_rmsk_L1Md_F2_chr3:106604557-106610772	0.909091	0	0.0909091	1
mm10_rmsk_L1Md_T_chr10:65569201-65575413	1	0	0	0.916667
mm10_rmsk_L1Md_F_chrX:168963491-168966800	1	0	0	1
mm10_rmsk_L1Md_F2_chr6:15584938-15590361	1	0	0	1
mm10_rmsk_L1Md_F2_chr12:11554753-11560746	1	0	0	1
mm10_rmsk_L1Md_A_chr7:123612394-123617105	0.25	0.5	0.25	1
mm10_rmsk_L1Md_Gf_chrY:50904439-50909402	0.5	0.5	0	0.666667
mm10_rmsk_L1Md_F2_chr1:146465564-146470797	1	0	0	1
mm10_rmsk_L1Md_A_chr8:50831146-50834271	1	0	0	1
mm10_rmsk_L1Md_T_chr16:78884844-78887008	0.666667	0.333333	0	1
mm10_rmsk_L1Md_T_chr16:13176425-13182612	1	0	0	0.916667
mm10_rmsk_L1Md_A_chr3:7177809-7182989	0.666667	0.333333	0	1
mm10_rmsk_L1Md_A_chrY:31965045-31969190	0.571429	0.428571	0	0.8
mm10_rmsk_L1Md_F2_chr3:120312966-120317883	1	0	0	1
mm10_rmsk_L1Md_F3_chr6:13046870-13049177	1	0	0	1
mm10_rmsk_L1Md_F2_chr1:69804456-69809081	1	0	0	1
mm10_rmsk_L1Md_F3_chr9:55958008-55961595	0.833333	0	0.166667	1
mm10_rmsk_L1Md_F2_chrY:22611273-22617598	0.727273	0.272727	0	0.666667
mm10_rmsk_L1Md_F2_chr3:6147601-6150198	1	0	0	1
mm10_rmsk_L1Md_F2_chr1:31920260-31922961	1	0	0	1
mm10_rmsk_L1Md_A_chr10:37037843-37042847	0.777778	0.222222	0	0.875
mm10_rmsk_L1Md_T_chr18:19862072-19867724	0	0.8	0.2	0
mm10_rmsk_L1Md_F2_chr18:89277946-89279991	1	0	0	1
mm10_rmsk_L1Md_A_chr6:26988422-26992396	0.833333	0	0.166667	0.714286
mm10_rmsk_L1Md_T_chr9:62599331-62605325	0.9	0.1	0	1
mm10_rmsk_L1Md_F_chrX:137532054-137536489	1	0	0	1
mm10_rmsk_L1Md_F2_chrX:129208774-129214122	0.888889	0	0.111111	1
mm10_rmsk_L1Md_F2_chrX:152310181-152312315	1	0	0	1
mm10_rmsk_L1Md_T_chr1:39721942-39728186	0.909091	0.0909091	0	1
mm10_rmsk_L1Md_A_chr13:61330344-61336744	0.909091	0	0.0909091	1
mm10_rmsk_L1Md_T_chr12:96015470-96020473	1	0	0	1
mm10_rmsk_L1Md_F2_chr14:104010243-104012592	1	0	0	1
mm10_rmsk_L1Md_F_chr3:7199965-7203107	1	0	0	1
mm10_rmsk_L1Md_F3_chr5:40799384-40805324	1	0	0	1
mm10_rmsk_L1Md_F3_chrX:63260343-63262681	1	0	0	1
mm10_rmsk_L1Md_T_chrX:33620102-33625361	1	0	0	1
mm10_rmsk_L1Md_F2_chr6:130668080-130671194	1	0	0	1
mm10_rmsk_L1Md_T_chr1:123857042-123862477	0.111111	0.444444	0.444444	1
mm10_rmsk_L1Md_T_chr7:13503325-13508504	1	0	0	1
mm10_rmsk_L1Md_F2_chr2:47594909-47599150	1	0	0	1
mm10_rmsk_L1Md_A_chr7:88888548-88892011	1	0	0	0.833333
mm10_rmsk_L1Md_F2_chr17:40607076-40613269	1	0	0	1
mm10_rmsk_L1Md_F2_chr15:52683901-52687671	1	0	0	1
mm10_rmsk_L1Md_T_chr5:22362243-22364474	1	0	0	1
mm10_rmsk_L1Md_F2_chr3:12707763-12709886	1	0	0	1
mm10_rmsk_L1Md_F_chrX:120715830-120720120	1	0	0	1
mm10_rmsk_L1Md_F3_chr19:8055646-8059581	1	0	0	1
mm10_rmsk_L1Md_T_chr18:27415969-27420383	1	0	0	1
mm10_rmsk_L1Md_F2_chr14:73565277-73567353	1	0	0	1
mm10_rmsk_L1Md_F2_chr4:72453136-72456808	1	0	0	1
mm10_rmsk_L1Md_F2_chr10:45569216-45572335	1	0	0	1
mm10_rmsk_L1Md_A_chrX:143599345-143604765	1	0	0	1
mm10_rmsk_L1Md_F3_chr17:41981786-41986775	1	0	0	1
mm10_rmsk_L1Md_F_chr3:91446378-91449308	1	0	0	1
mm10_rmsk_L1Md_A_chr5:68137205-68143015	0.4	0.6	0	1
mm10_rmsk_L1Md_F2_chr7:9134506-9140187	1	0	0	1
mm10_rmsk_L1Md_F3_chr3:90936372-90942521	1	0	0	0.916667
mm10_rmsk_L1Md_F2_chr4:113032610-113034879	1	0	0	1
mm10_rmsk_L1Md_F2_chr9:6875949-6878618	1	0	0	1
mm10_rmsk_L1Md_T_chr1:111626345-111631789	0.333333	0.222222	0.444444	1
mm10_rmsk_L1Md_F2_chr10:74668979-74675429	1	0	0	1
mm10_rmsk_L1Md_T_chrX:110042171-110047356	0.444444	0.222222	0.333333	1
mm10_rmsk_L1Md_F2_chr17:58213138-58218368	0.888889	0	0.111111	1
mm10_rmsk_L1Md_F2_chr3:61078057-61084288	1	0	0	1
mm10_rmsk_L1Md_F2_chrY:45078723-45083610	0.75	0.25	0	0.5
mm10_rmsk_L1Md_T_chr17:23029904-23033624	1	0	0	1
mm10_rmsk_L1Md_A_chr10:81782770-81787380	0.875	0.125	0	0.777778
mm10_rmsk_L1Md_F2_chrX:107459774-107463469	1	0	0	1
mm10_rmsk_L1Md_T_chr14:38605353-38610512	0.888889	0	0.111111	1
mm10_rmsk_L1Md_A_chr12:89595222-89600598	0.555556	0.222222	0.222222	1
mm10_rmsk_L1Md_T_chrY:48343992-48349389	0.222222	0.777778	0	0.333333
mm10_rmsk_L1Md_A_chr9:39353564-39359741	0.909091	0.0909091	0	1
mm10_rmsk_L1Md_A_chr7:47259131-47265737	0.166667	0.583333	0.25	1
mm10_rmsk_L1Md_T_chr5:7615365-7622592	0.230769	0.692308	0.0769231	1
mm10_rmsk_L1Md_F2_chr5:91248091-91251155	1	0	0	1
mm10_rmsk_L1Md_F2_chrX:113273913-113280060	0.909091	0	0.0909091	0.909091
mm10_rmsk_L1Md_A_chr15:25160085-25166071	0.8	0.1	0.1	1
mm10_rmsk_L1Md_F3_chrY:33128687-33134052	0.777778	0.222222	0	0.7
mm10_rmsk_L1Md_F2_chr3:129416734-129421111	1	0	0	1
mm10_rmsk_L1Md_F2_chr14:35674948-35681079	1	0	0	1
mm10_rmsk_L1Md_T_chr7:143653316-143659502	1	0	0	1
mm10_rmsk_L1Md_T_chr12:22225347-22231613	0.636364	0.181818	0.181818	0.875
mm10_rmsk_L1Md_F2_chr16:79429612-79431854	1	0	0	1
mm10_rmsk_L1Md_F2_chr1:130176798-130179295	1	0	0	1
mm10_rmsk_L1Md_A_chrX:35732265-35736666	1	0	0	0.833333
mm10_rmsk_L1Md_T_chrX:128959760-128964953	1	0	0	1
mm10_rmsk_L1Md_T_chr16:64450269-64455673	0.222222	0.555556	0.222222	1
mm10_rmsk_L1Md_T_chr1:169174725-169180356	0.4	0.5	0.1	1
mm10_rmsk_L1Md_F2_chr7:59032547-59035409	1	0	0	1
mm10_rmsk_L1Md_A_chr6:11829974-11832040	1	0	0	1
mm10_rmsk_L1Md_F2_chr7:62594117-62598428	1	0	0	1
mm10_rmsk_L1Md_T_chr6:111415531-111421747	0.272727	0.454545	0.272727	1
mm10_rmsk_L1Md_F3_chr10:97659823-97665985	1	0	0	1
mm10_rmsk_L1Md_A_chr13:118561054-118563175	0.666667	0	0.333333	1
mm10_rmsk_L1Md_T_chr5:59255128-59261312	1	0	0	1
mm10_rmsk_L1Md_T_chr18:44368648-44375215	0.5	0.416667	0.0833333	1
mm10_rmsk_L1Md_F_chr5:55944384-55948717	1	0	0	1
mm10_rmsk_L1Md_T_chrY:83633759-83639124	0.555556	0.333333	0.111111	1
mm10_rmsk_L1Md_A_chrY:69883907-69888193	0.857143	0.142857	0	1
mm10_rmsk_L1Md_F2_chr1:99792884-99795078	1	0	0	1
mm10_rmsk_L1Md_T_chr2:172007054-172013335	0.272727	0.545455	0.181818	1
mm10_rmsk_L1Md_A_chr3:151951040-151958228	0.0769231	0.846154	0.0769231	0.333333
mm10_rmsk_L1Md_A_chr5:61307792-61313961	0.363636	0.636364	0	1
mm10_rmsk_L1Md_F2_chr6:133210243-133215421	0.888889	0	0.111111	1
mm10_rmsk_L1Md_F2_chr9:87827259-87832716	1	0	0	1
mm10_rmsk_L1Md_F2_chr1:98581138-98583269	1	0	0	0.75
mm10_rmsk_L1Md_A_chrX:62969897-62975065	0.888889	0	0.111111	1
mm10_rmsk_L1Md_T_chr3:43370976-43375622	1	0	0	1
mm10_rmsk_L1Md_A_chr2:82424810-82431380	0	0.416667	0.583333	NA
mm10_rmsk_L1Md_A_chr17:18800235-18805655	0.777778	0.111111	0.111111	1
mm10_rmsk_L1Md_T_chr4:43785931-43791578	1	0	0	1
mm10_rmsk_L1Md_F3_chr7:22418183-22424565	0.909091	0.0909091	0	0.909091
mm10_rmsk_L1Md_A_chr7:15468637-15473111	0.857143	0	0.142857	1
mm10_rmsk_L1Md_A_chr1:19125734-19132274	0.25	0.666667	0.0833333	0.75
mm10_rmsk_L1Md_T_chrY:51428902-51431162	1	0	0	0.428571
mm10_rmsk_L1Md_F2_chr12:11639258-11641788	1	0	0	0.666667
mm10_rmsk_L1Md_T_chr5:28485020-28490737	0.2	0.6	0.2	1
mm10_rmsk_L1Md_F3_chr7:20105868-20112059	0.818182	0.181818	0	0.9
mm10_rmsk_L1Md_T_chrY:58776857-58780058	0.8	0	0.2	0.5
mm10_rmsk_L1Md_T_chrX:37461806-37468065	0.818182	0.181818	0	0.9
mm10_rmsk_L1Md_F2_chr3:155152946-155158967	1	0	0	1
mm10_rmsk_L1Md_T_chr2:99300077-99306425	0.909091	0.0909091	0	1
mm10_rmsk_L1Md_T_chr19:48976996-48982430	0.777778	0.222222	0	1
mm10_rmsk_L1Md_T_chr13:68893466-68899905	0.727273	0.181818	0.0909091	1
mm10_rmsk_L1Md_A_chr8:99072570-99076278	0.666667	0.166667	0.166667	0.8
mm10_rmsk_L1Md_A_chr7:85056378-85059443	1	0	0	1
mm10_rmsk_L1Md_F2_chrX:149291363-149293917	0.5	0.25	0.25	1
mm10_rmsk_L1Md_F2_chr10:65450336-65455710	1	0	0	1
mm10_rmsk_L1Md_A_chr3:64700665-64703531	1	0	0	1
mm10_rmsk_L1Md_T_chr1:103000620-103006101	0.888889	0	0.111111	1
mm10_rmsk_L1Md_A_chrX:46457616-46460742	1	0	0	1
mm10_rmsk_L1Md_T_chr17:58171103-58176569	0.111111	0.777778	0.111111	1
mm10_rmsk_L1Md_F2_chr17:77742457-77745463	1	0	0	1
mm10_rmsk_L1Md_F_chr6:124000006-124004889	1	0	0	1
mm10_rmsk_L1Md_T_chr17:18601653-18608082	0.363636	0.363636	0.272727	1
mm10_rmsk_L1Md_A_chr2:97727038-97732394	0.222222	0.666667	0.111111	1
mm10_rmsk_L1Md_F2_chr1:57456453-57459002	1	0	0	1
mm10_rmsk_L1Md_T_chr6:66766121-66771547	0.111111	0.555556	0.333333	1
mm10_rmsk_L1Md_F2_chr13:106055712-106060874	1	0	0	1
mm10_rmsk_L1Md_F3_chr5:18397919-18403110	1	0	0	1
mm10_rmsk_L1Md_T_chr16:47304964-47311070	0.181818	0.636364	0.181818	0.666667
mm10_rmsk_L1Md_T_chr16:46275350-46279568	0.142857	0.428571	0.428571	1
mm10_rmsk_L1Md_T_chr9:92858461-92860939	0	0.666667	0.333333	NA
mm10_rmsk_L1Md_F_chr17:19670069-19675144	1	0	0	1
mm10_rmsk_L1Md_F2_chr4:121959970-121966157	0.272727	0.727273	0	0.5
mm10_rmsk_L1Md_F2_chr10:11549494-11555170	1	0	0	1
mm10_rmsk_L1Md_T_chr1:61491787-61499623	0.5	0.357143	0.142857	1
mm10_rmsk_L1Md_T_chrY:73485765-73489099	1	0	0	1
mm10_rmsk_L1Md_T_chr1:117400964-117407169	1	0	0	1
mm10_rmsk_L1Md_F2_chr2:126366486-126369301	1	0	0	1
mm10_rmsk_L1Md_F2_chr6:76729286-76733771	1	0	0	1
mm10_rmsk_L1Md_F2_chrX:81528373-81530465	1	0	0	1
mm10_rmsk_L1Md_T_chrX:151952066-151958219	0.818182	0.181818	0	1
mm10_rmsk_L1Md_A_chr15:18835842-18837918	0	1	0	NA
mm10_rmsk_L1Md_T_chr16:64410436-64415684	1	0	0	1
mm10_rmsk_L1Md_A_chr15:45638071-45642270	0.857143	0.142857	0	1
mm10_rmsk_L1Md_A_chr7:86845829-86850793	1	0	0	0.888889
mm10_rmsk_L1Md_A_chr6:78484713-78490694	0.6	0.4	0	1
mm10_rmsk_L1Md_F2_chr3:9904081-9908619	1	0	0	1
mm10_rmsk_L1Md_A_chr14:43400957-43407236	1	0	0	1
mm10_rmsk_L1Md_T_chr5:77997345-78000000	1	0	0	1
mm10_rmsk_L1Md_F2_chr12:24417165-24419236	0.8	0	0.2	1
mm10_rmsk_L1Md_F_chr4:66739687-66743532	1	0	0	1
mm10_rmsk_L1Md_F2_chr9:35972188-35975289	1	0	0	1
mm10_rmsk_L1Md_T_chr1:107202719-107209560	0.25	0.5	0.25	1
mm10_rmsk_L1Md_A_chr18:64048663-64054938	0.636364	0.272727	0.0909091	1
mm10_rmsk_L1Md_T_chr12:97819861-97826368	0.333333	0.5	0.166667	1
mm10_rmsk_L1Md_T_chr1:117427981-117434439	0.818182	0.0909091	0.0909091	1
mm10_rmsk_L1Md_F2_chr11:93083423-93089673	1	0	0	1
mm10_rmsk_L1Md_F2_chr6:132183967-132187235	1	0	0	1
mm10_rmsk_L1Md_T_chrX:129068171-129071677	0.5	0.166667	0.333333	1
mm10_rmsk_L1Md_T_chr13:101042718-101049388	0.166667	0.5	0.333333	1
mm10_rmsk_L1Md_F2_chr7:68625030-68630224	1	0	0	1
mm10_rmsk_L1Md_A_chr10:113382952-113389353	0.363636	0.363636	0.272727	1
mm10_rmsk_L1Md_F2_chrY:79854984-79860315	0.666667	0.333333	0	0.545455
mm10_rmsk_L1Md_F_chr2:33997416-34000000	1	0	0	1
mm10_rmsk_L1Md_A_chr16:61709875-61716640	0.833333	0.0833333	0.0833333	1
mm10_rmsk_L1Md_A_chr7:11546647-11549173	1	0	0	1
mm10_rmsk_L1Md_F2_chr5:141599262-141605445	1	0	0	1
mm10_rmsk_L1Md_A_chr2:53775936-53781085	0.333333	0.555556	0.111111	1
mm10_rmsk_L1Md_T_chrX:88230139-88236319	0.818182	0.181818	0	1
mm10_rmsk_L1Md_A_chr16:53148650-53151374	1	0	0	1
mm10_rmsk_L1Md_T_chr1:46991304-46998106	0.166667	0.583333	0.25	1
mm10_rmsk_L1Md_F2_chr13:116068306-116070859	1	0	0	1
mm10_rmsk_L1Md_F2_chr3:136464187-136468819	1	0	0	1
mm10_rmsk_L1Md_A_chrX:44732420-44737791	0.888889	0	0.111111	0.8
mm10_rmsk_L1Md_T_chr13:14207809-14214647	0.0833333	0.666667	0.25	1
mm10_rmsk_L1Md_F2_chr5:46321605-46324774	1	0	0	1
mm10_rmsk_L1Md_F3_chr8:109292368-109294998	1	0	0	1
mm10_rmsk_L1Md_F2_chr1:27403331-27407903	0.875	0	0.125	1
mm10_rmsk_L1Md_F2_chr13:31113749-31116787	1	0	0	1
mm10_rmsk_L1Md_T_chr7:37036959-37043640	0.166667	0.666667	0.166667	1
mm10_rmsk_L1Md_F2_chrX:149382963-149388188	1	0	0	1
mm10_rmsk_L1Md_A_chr4:78014195-78019590	0.888889	0	0.111111	0.888889
mm10_rmsk_L1Md_F2_chr12:115534171-115539413	1	0	0	1
mm10_rmsk_L1Md_T_chr3:43485954-43492162	0.272727	0.636364	0.0909091	1
mm10_rmsk_L1Md_F2_chrX:92961163-92966647	0.888889	0	0.111111	1
mm10_rmsk_L1Md_F2_chr2:56203812-56208761	1	0	0	1
mm10_rmsk_L1Md_T_chr5:22456290-22461873	0.2	0.6	0.2	1
mm10_rmsk_L1Md_F2_chr12:33854863-33859806	1	0	0	1
mm10_rmsk_L1Md_A_chr4:70865375-70871778	0.909091	0.0909091	0	0.909091
mm10_rmsk_L1Md_F2_chr15:29737045-29742326	1	0	0	1
mm10_rmsk_L1Md_T_chr15:48123582-48126667	0.8	0.2	0	1
mm10_rmsk_L1Md_F3_chr13:5125721-5131948	1	0	0	1
mm10_rmsk_L1Md_F_chr6:69244903-69250266	1	0	0	0.9
mm10_rmsk_L1Md_F2_chr19:39230770-39235360	1	0	0	1
mm10_rmsk_L1Md_F2_chr8:65533863-65538027	0.857143	0	0.142857	1
mm10_rmsk_L1Md_F_chr9:6902263-6906673	1	0	0	1
mm10_rmsk_L1Md_F_chr3:33429049-33432381	1	0	0	1
mm10_rmsk_L1Md_F2_chr9:23715395-23719977	1	0	0	1
mm10_rmsk_L1Md_T_chr3:121016870-121020202	1	0	0	1
mm10_rmsk_L1Md_F3_chrY:2035991-2038916	1	0	0	1
mm10_rmsk_L1Md_A_chr16:45512593-45518978	0	0.545455	0.454545	NA
mm10_rmsk_L1Md_T_chr1:48284253-48287978	0.333333	0.666667	0	1
mm10_rmsk_L1Md_A_chr13:116126064-116131317	0.333333	0.444444	0.222222	1
mm10_rmsk_L1Md_A_chr7:32129525-32134538	1	0	0	1
mm10_rmsk_L1Md_F2_chr3:62303494-62306413	1	0	0	1
mm10_rmsk_L1Md_T_chr13:116236276-116240026	1	0	0	1
mm10_rmsk_L1Md_T_chr1:98385166-98390890	0.2	0.6	0.2	1
mm10_rmsk_L1Md_A_chr14:36539456-36545835	0.363636	0.454545	0.181818	1
mm10_rmsk_L1Md_F2_chr8:58627869-58630017	1	0	0	1
mm10_rmsk_L1Md_F_chr5:58912931-58916848	1	0	0	1
mm10_rmsk_L1Md_T_chr5:60345978-60351298	0.666667	0.111111	0.222222	0.857143
mm10_rmsk_L1Md_F2_chr3:106836757-106840895	1	0	0	1
mm10_rmsk_L1Md_T_chr5:64117748-64123366	0	0.6	0.4	NA
mm10_rmsk_L1Md_F2_chr9:39085497-39091148	1	0	0	1
mm10_rmsk_L1Md_F2_chr10:79289329-79291611	1	0	0	1
mm10_rmsk_L1Md_T_chr6:62703789-62710128	0.272727	0.363636	0.363636	0.75
mm10_rmsk_L1Md_T_chr3:62033903-62038588	1	0	0	0.727273
mm10_rmsk_L1Md_A_chr14:123066933-123072347	0.777778	0.111111	0.111111	1
mm10_rmsk_L1Md_F2_chr14:108565633-108571868	1	0	0	0.916667
mm10_rmsk_L1Md_T_chr3:64635260-64640477	0.777778	0	0.222222	1
mm10_rmsk_L1Md_T_chr10:11635787-11641673	1	0	0	0.909091
mm10_rmsk_L1Md_A_chr5:64544856-64550191	0.555556	0.444444	0	1
mm10_rmsk_L1Md_T_chr11:48316083-48322297	1	0	0	1
mm10_rmsk_L1Md_A_chr17:82682751-82687821	1	0	0	0.9
mm10_rmsk_L1Md_F2_chrX:122076473-122082010	0.9	0	0.1	1
mm10_rmsk_L1Md_F2_chr18:11281736-11286113	0.571429	0.428571	0	1
mm10_rmsk_L1Md_A_chr1:101928500-101935269	0.4	0.5	0.1	1
mm10_rmsk_L1Md_F2_chr2:10946897-10953109	1	0	0	1
mm10_rmsk_L1Md_T_chr3:111519005-111523293	0.428571	0.428571	0.142857	1
mm10_rmsk_L1Md_T_chr19:12503097-12508277	0	0.666667	0.333333	NA
mm10_rmsk_L1Md_F_chr6:90000001-90004216	1	0	0	1
mm10_rmsk_L1Md_T_chrX:42920691-42927131	0	0.636364	0.363636	NA
mm10_rmsk_L1Md_T_chr3:111725214-111728653	0.8	0	0.2	1
mm10_rmsk_L1Md_F2_chr12:46293112-46299430	1	0	0	1
mm10_rmsk_L1Md_T_chr16:69408521-69414881	0.272727	0.363636	0.363636	1
mm10_rmsk_L1Md_T_chr12:52201112-52207764	0.916667	0	0.0833333	1
mm10_rmsk_L1Md_F2_chr1:113791699-113794018	1	0	0	1
mm10_rmsk_L1Md_T_chr10:48042195-48045667	0.8	0	0.2	1
mm10_rmsk_L1Md_A_chr7:21775224-21780296	0.666667	0.222222	0.111111	0.857143
mm10_rmsk_L1Md_F3_chr1:99312174-99314413	1	0	0	1
mm10_rmsk_L1Md_F2_chr1:8219052-8221270	1	0	0	1
mm10_rmsk_L1Md_F2_chrX:166986405-166991681	0.888889	0.111111	0	0.888889
mm10_rmsk_L1Md_F2_chr11:19691055-19693105	1	0	0	1
mm10_rmsk_L1Md_A_chr8:54868137-54873700	0.1	0.7	0.2	1
mm10_rmsk_L1Md_T_chr3:70063911-70069015	1	0	0	1
mm10_rmsk_L1Md_A_chr2:89344395-89349390	1	0	0	1
mm10_rmsk_L1Md_F2_chrY:14661280-14665761	0.571429	0.428571	0	0.5
mm10_rmsk_L1Md_T_chr1:7787935-7792523	0.875	0	0.125	1
mm10_rmsk_L1Md_T_chr2:37109618-37114001	0	0.857143	0.142857	NA
mm10_rmsk_L1Md_A_chr18:50991439-50995216	0.833333	0.166667	0	0.714286
mm10_rmsk_L1Md_F2_chr2:122877437-122879485	1	0	0	1
mm10_rmsk_L1Md_F2_chr12:49273613-49277530	1	0	0	1
mm10_rmsk_L1Md_F3_chr3:64176963-64180007	1	0	0	1
mm10_rmsk_L1Md_A_chr10:110008982-110015605	0.666667	0.25	0.0833333	1
mm10_rmsk_L1Md_F_chr19:9727841-9733388	1	0	0	1
mm10_rmsk_L1Md_Gf_chrY:72917493-72922455	0.75	0.25	0	0.6
mm10_rmsk_L1Md_T_chr3:80986346-80988461	0	0.666667	0.333333	NA
mm10_rmsk_L1Md_T_chr13:6667783-6674639	0.0833333	0.5	0.416667	0.5
mm10_rmsk_L1Md_F2_chr2:139084858-139088563	0.833333	0	0.166667	1
mm10_rmsk_L1Md_F2_chr17:16028866-16031047	1	0	0	1
mm10_rmsk_L1Md_T_chr2:112084538-112088200	1	0	0	1
mm10_rmsk_L1Md_A_chr6:46588625-46590779	1	0	0	1
mm10_rmsk_L1Md_T_chr5:79111093-79116319	0.888889	0	0.111111	0.888889
mm10_rmsk_L1Md_F2_chr19:33560426-33565586	0.888889	0	0.111111	1
mm10_rmsk_L1Md_T_chrX:100859053-100865917	0.0833333	0.666667	0.25	1
mm10_rmsk_L1Md_F2_chr3:113689376-113695602	1	0	0	1
mm10_rmsk_L1Md_F2_chr14:39604721-39609909	1	0	0	1
mm10_rmsk_L1Md_F2_chr19:33862641-33868607	0.9	0	0.1	1
mm10_rmsk_L1Md_F2_chr3:134811690-134815302	1	0	0	1
mm10_rmsk_L1Md_F3_chrY:32719738-32725129	0.666667	0.333333	0	0.857143
mm10_rmsk_L1Md_F2_chrY:39920850-39927189	1	0	0	1
mm10_rmsk_L1Md_F2_chr16:53254544-53256656	0.666667	0.333333	0	1
mm10_rmsk_L1Md_F2_chr9:74615810-74620614	1	0	0	1
mm10_rmsk_L1Md_T_chr2:8269431-8274622	1	0	0	1
mm10_rmsk_L1Md_T_chr14:16017017-16022231	0.444444	0.333333	0.222222	1
mm10_rmsk_L1Md_A_chr15:32865141-32869624	1	0	0	1
mm10_rmsk_L1Md_T_chr6:65318370-65323579	0	0.666667	0.333333	NA
mm10_rmsk_L1Md_A_chr5:67708404-67713563	0.888889	0	0.111111	1
mm10_rmsk_L1Md_F3_chr6:124238225-124243450	0.888889	0.111111	0	1
mm10_rmsk_L1Md_F2_chr1:110188954-110192808	1	0	0	1
mm10_rmsk_L1Md_A_chr1:67373993-67376781	1	0	0	0.8
mm10_rmsk_L1Md_T_chr4:96300762-96307177	0.909091	0.0909091	0	1
mm10_rmsk_L1Md_F2_chrX:28501628-28506990	0.222222	0.777778	0	0.4
mm10_rmsk_L1Md_A_chr3:47067030-47070895	0.5	0.5	0	1
mm10_rmsk_L1Md_F_chr7:94256462-94259168	1	0	0	1
mm10_rmsk_L1Md_F2_chr10:98438195-98443218	0.888889	0	0.111111	1
mm10_rmsk_L1Md_F2_chr7:90758955-90765500	1	0	0	1
mm10_rmsk_L1Md_A_chrX:122324628-122330951	0.818182	0.0909091	0.0909091	1
mm10_rmsk_L1Md_T_chr16:19413070-19418698	0.1	0.5	0.4	1
mm10_rmsk_L1Md_F2_chr5:42427629-42430039	1	0	0	1
mm10_rmsk_L1Md_F3_chr8:49146700-49151886	1	0	0	1
mm10_rmsk_L1Md_A_chr14:42546815-42549181	1	0	0	1
mm10_rmsk_L1Md_F2_chr2:106920205-106925431	0.888889	0.111111	0	1
mm10_rmsk_L1Md_A_chr10:92909113-92915484	0.181818	0.545455	0.272727	1
mm10_rmsk_L1Md_A_chr15:29533324-29539480	0.272727	0.545455	0.181818	1
mm10_rmsk_L1Md_T_chr8:57066515-57070521	1	0	0	1
mm10_rmsk_L1Md_F3_chr17:41409608-41414816	0.888889	0	0.111111	1
mm10_rmsk_L1Md_T_chr2:63478871-63485039	0.909091	0	0.0909091	1
mm10_rmsk_L1Md_F2_chr16:81686429-81692822	1	0	0	1
mm10_rmsk_L1Md_F2_chr10:83829861-83832224	1	0	0	1
mm10_rmsk_L1Md_F2_chr1:16030429-16036567	0.909091	0.0909091	0	1
mm10_rmsk_L1Md_T_chr2:67634478-67637637	1	0	0	1
mm10_rmsk_L1Md_F2_chr7:95389908-95394133	1	0	0	1
mm10_rmsk_L1Md_T_chrX:158112388-158118072	0.9	0.1	0	1
mm10_rmsk_L1Md_A_chr4:51298877-51304875	0.4	0.4	0.2	1
mm10_rmsk_L1Md_T_chr3:159173789-159178820	0.888889	0	0.111111	1
mm10_rmsk_L1Md_T_chr12:15055124-15061372	1	0	0	1
mm10_rmsk_L1Md_F2_chr3:59987885-59993966	1	0	0	0.916667
mm10_rmsk_L1Md_A_chr7:94789595-94795717	0.909091	0.0909091	0	1
mm10_rmsk_L1Md_T_chr1:166872326-166874936	0	1	0	NA
mm10_rmsk_L1Md_F2_chr14:123124004-123129954	1	0	0	1
mm10_rmsk_L1Md_T_chrX:19123134-19129128	1	0	0	1
mm10_rmsk_L1Md_F_chr13:28194313-28198455	1	0	0	1
mm10_rmsk_L1Md_T_chr3:56069649-56074950	1	0	0	1
mm10_rmsk_L1Md_A_chr15:24801525-24806671	1	0	0	1
mm10_rmsk_L1Md_F2_chr4:112815817-112821961	1	0	0	1
mm10_rmsk_L1Md_A_chrX:111718313-111724514	0.545455	0.272727	0.181818	0.857143
mm10_rmsk_L1Md_F2_chr15:50347692-50352567	1	0	0	1
mm10_rmsk_L1Md_F2_chr1:96699177-96704318	1	0	0	1
mm10_rmsk_L1Md_F2_chr8:5500001-5503357	1	0	0	1
mm10_rmsk_L1Md_F3_chr15:27035966-27041928	1	0	0	1
mm10_rmsk_L1Md_A_chr4:81874690-81880416	0.4	0.4	0.2	1
mm10_rmsk_L1Md_T_chr3:22621388-22626967	1	0	0	0.769231
mm10_rmsk_L1Md_F2_chr3:44653830-44659139	1	0	0	1
mm10_rmsk_L1Md_F2_chr13:92079056-92084038	1	0	0	1
mm10_rmsk_L1Md_T_chr1:61514245-61520356	0.272727	0.363636	0.363636	1
mm10_rmsk_L1Md_F2_chr3:19541092-19543161	1	0	0	1
mm10_rmsk_L1Md_F2_chrX:29726777-29733134	0.818182	0.181818	0	0.9
mm10_rmsk_L1Md_F2_chr4:56394691-56399925	1	0	0	1
mm10_rmsk_L1Md_F2_chrX:76375139-76377223	1	0	0	1
mm10_rmsk_L1Md_F2_chr19:39216124-39222233	1	0	0	1
mm10_rmsk_L1Md_F2_chr14:101094414-101099391	1	0	0	1
mm10_rmsk_L1Md_T_chr4:39266360-39271648	0.888889	0.111111	0	1
mm10_rmsk_L1Md_T_chr4:91654618-91660721	0.272727	0.545455	0.181818	1
mm10_rmsk_L1Md_F3_chr16:78894555-78897949	1	0	0	1
mm10_rmsk_L1Md_T_chr5:71831838-71837492	0	0.8	0.2	NA
mm10_rmsk_L1Md_F3_chr18:19342958-19345773	1	0	0	1
mm10_rmsk_L1Md_A_chr3:22361981-22368169	1	0	0	1
mm10_rmsk_L1Md_F3_chr2:23295938-23302149	1	0	0	0.916667
mm10_rmsk_L1Md_T_chr4:110711771-110718234	1	0	0	1
mm10_rmsk_L1Md_F2_chr5:4451676-4456632	1	0	0	1
mm10_rmsk_L1Md_A_chrY:31016703-31018857	1	0	0	0.75
mm10_rmsk_L1Md_T_chr1:117953880-117958100	1	0	0	1
mm10_rmsk_L1Md_F2_chr18:10217232-10220703	1	0	0	1
mm10_rmsk_L1Md_F2_chrY:20014921-20017180	0.333333	0.666667	0	0.333333
mm10_rmsk_L1Md_T_chr3:98773144-98779359	0.818182	0	0.181818	1
mm10_rmsk_L1Md_F2_chr6:11981395-11984032	1	0	0	1
mm10_rmsk_L1Md_T_chr8:57034288-57040918	0	0.583333	0.416667	NA
mm10_rmsk_L1Md_F2_chr3:22483392-22489592	1	0	0	1
mm10_rmsk_L1Md_F2_chrX:28689389-28695527	0.846154	0	0.153846	0.916667
mm10_rmsk_L1Md_T_chr18:4021883-4028364	0.181818	0.545455	0.272727	0.666667
mm10_rmsk_L1Md_A_chr6:26269876-26274641	1	0	0	1
mm10_rmsk_L1Md_T_chrY:53588269-53591602	0	1	0	0
mm10_rmsk_L1Md_A_chr3:70672978-70679143	0.636364	0.272727	0.0909091	1
mm10_rmsk_L1Md_T_chr13:18687657-18692948	1	0	0	1
mm10_rmsk_L1Md_F2_chr3:125456567-125459028	1	0	0	1
mm10_rmsk_L1Md_T_chr1:103413248-103419883	1	0	0	1
mm10_rmsk_L1Md_T_chr13:111219984-111223410	0.4	0.4	0.2	1
mm10_rmsk_L1Md_T_chr16:39784611-39790690	1	0	0	1
mm10_rmsk_L1Md_F2_chr3:155702113-155705687	1	0	0	1
mm10_rmsk_L1Md_F2_chr4:34164150-34167893	1	0	0	1
mm10_rmsk_L1Md_A_chrX:44386970-44392555	0.5	0.2	0.3	1
mm10_rmsk_L1Md_F2_chr17:39508854-39511098	1	0	0	1
mm10_rmsk_L1Md_F2_chr3:20749675-20755833	1	0	0	1
mm10_rmsk_L1Md_F2_chr7:5826305-5831868	0.7	0.3	0	1
mm10_rmsk_L1Md_T_chr12:115685268-115690620	0.777778	0.111111	0.111111	1
mm10_rmsk_L1Md_T_chr11:26426532-26432362	0	0.7	0.3	NA
mm10_rmsk_L1Md_A_chr17:23254254-23260655	1	0	0	1
mm10_rmsk_L1Md_A_chr6:60299162-60304288	0	0.777778	0.222222	NA
mm10_rmsk_L1Md_T_chr6:95834702-95841316	0.166667	0.833333	0	1
mm10_rmsk_L1Md_F2_chr4:143721613-143723911	1	0	0	1
mm10_rmsk_L1Md_A_chrY:30353460-30359989	0.25	0.5	0.25	0.428571
mm10_rmsk_L1Md_F2_chr6:11366006-11369552	1	0	0	1
mm10_rmsk_L1Md_A_chr17:91524664-91530875	0.909091	0.0909091	0	1
mm10_rmsk_L1Md_F2_chr1:8436964-8440267	1	0	0	1
mm10_rmsk_L1Md_T_chr1:85515727-85519632	1	0	0	1
mm10_rmsk_L1Md_T_chr1:141189695-141195747	0.272727	0.545455	0.181818	1
mm10_rmsk_L1Md_F2_chrX:10015610-10021853	1	0	0	1
mm10_rmsk_L1Md_T_chr18:72429687-72433043	1	0	0	0.714286
mm10_rmsk_L1Md_A_chrX:16293186-16299355	0.545455	0.272727	0.181818	1
mm10_rmsk_L1Md_F3_chr9:40170094-40174280	1	0	0	0.875
mm10_rmsk_L1Md_F2_chr1:165255528-165261897	1	0	0	1
mm10_rmsk_L1Md_F2_chr12:48490712-48493164	1	0	0	1
mm10_rmsk_L1Md_F2_chr3:13982917-13989201	1	0	0	1
mm10_rmsk_L1Md_F2_chr6:16487600-16493763	1	0	0	1
mm10_rmsk_L1Md_F2_chr12:9782662-9784696	1	0	0	1
mm10_rmsk_L1Md_F2_chr2:86761247-86766346	1	0	0	1
mm10_rmsk_L1Md_F2_chrY:53022514-53027844	0.777778	0.222222	0	0.583333
mm10_rmsk_L1Md_F2_chr9:109681129-109684403	1	0	0	1
mm10_rmsk_L1Md_T_chr6:69158323-69162961	0.875	0	0.125	0.875
mm10_rmsk_L1Md_T_chr15:26674836-26681907	0.230769	0.692308	0.0769231	1
mm10_rmsk_L1Md_T_chr1:101758372-101764772	0.363636	0.363636	0.272727	1
mm10_rmsk_L1Md_A_chr1:193803966-193810130	0	0.818182	0.181818	NA
mm10_rmsk_L1Md_F2_chr3:45223482-45226246	1	0	0	1
mm10_rmsk_L1Md_A_chr17:41046739-41053595	0.833333	0.0833333	0.0833333	1
mm10_rmsk_L1Md_Gf_chr8:52777681-52780935	1	0	0	1
mm10_rmsk_L1Md_T_chr1:46442975-46450058	0.0769231	0.615385	0.307692	1
mm10_rmsk_L1Md_F2_chr9:33017882-33019913	1	0	0	1
mm10_rmsk_L1Md_T_chr10:34891819-34897136	1	0	0	1
mm10_rmsk_L1Md_F2_chr2:151234477-151237153	1	0	0	1
mm10_rmsk_L1Md_T_chrX:63634533-63640008	1	0	0	1
mm10_rmsk_L1Md_F2_chr1:27749501-27754154	1	0	0	1
mm10_rmsk_L1Md_F2_chr8:62170597-62176487	1	0	0	0.909091
mm10_rmsk_L1Md_F2_chr7:17190839-17197000	1	0	0	0.916667
mm10_rmsk_L1Md_F_chr2:14437003-14440804	1	0	0	1
mm10_rmsk_L1Md_T_chr4:75504735-75511581	0.166667	0.666667	0.166667	1
mm10_rmsk_L1Md_T_chr11:46904875-46911255	1	0	0	1
mm10_rmsk_L1Md_F2_chr4:88564796-88567340	1	0	0	1
mm10_rmsk_L1Md_F2_chr17:23465260-23469405	1	0	0	1
mm10_rmsk_L1Md_F_chr12:101569889-101575314	1	0	0	1
mm10_rmsk_L1Md_F2_chr11:30408030-30414369	0.818182	0	0.181818	1
mm10_rmsk_L1Md_F_chrX:77251494-77256366	1	0	0	1
mm10_rmsk_L1Md_F2_chr8:57020163-57026321	0.909091	0	0.0909091	1
mm10_rmsk_L1Md_A_chr6:7333001-7338787	0.7	0.3	0	1
mm10_rmsk_L1Md_A_chr12:114235101-114241885	0.25	0.666667	0.0833333	1
mm10_rmsk_L1Md_F2_chr3:114550810-114553834	1	0	0	1
mm10_rmsk_L1Md_F2_chr1:141230590-141235730	1	0	0	1
mm10_rmsk_L1Md_T_chr3:58006569-58012225	0.9	0.1	0	1
mm10_rmsk_L1Md_T_chr17:53929913-53936718	0.25	0.583333	0.166667	1
mm10_rmsk_L1Md_T_chr19:33954342-33957338	1	0	0	1
mm10_rmsk_L1Md_A_chr1:22867955-22874570	0.416667	0.583333	0	0.833333
mm10_rmsk_L1Md_F2_chr4:68701437-68703695	1	0	0	1
mm10_rmsk_L1Md_F2_chr18:32757329-32762463	0.888889	0.111111	0	1
mm10_rmsk_L1Md_F3_chr4:5061399-5066895	1	0	0	0.9
mm10_rmsk_L1Md_A_chr10:58760551-58766529	0.4	0.4	0.2	1
mm10_rmsk_L1Md_F2_chr1:123196659-123201791	1	0	0	1
mm10_rmsk_L1Md_T_chr6:43191614-43194671	1	0	0	1
mm10_rmsk_L1Md_T_chr14:23121747-23127452	0.5	0.4	0.1	0.833333
mm10_rmsk_L1Md_A_chr14:37591390-37596548	1	0	0	0.9
mm10_rmsk_L1Md_F_chr1:103305942-103310961	1	0	0	1
mm10_rmsk_L1Md_T_chr8:23831031-23837456	0	0.636364	0.363636	NA
mm10_rmsk_L1Md_F2_chr6:66597838-66604393	1	0	0	1
mm10_rmsk_L1Md_A_chr9:33907385-33913170	0.2	0.8	0	1
mm10_rmsk_L1Md_F2_chr19:13352380-13358525	0.909091	0	0.0909091	1
mm10_rmsk_L1Md_T_chr8:96193358-96199586	0.363636	0.363636	0.272727	1
mm10_rmsk_L1Md_F2_chr2:151217486-151219721	0.666667	0	0.333333	1
mm10_rmsk_L1Md_F3_chr2:176110066-176113434	0.2	0.8	0	0.166667
mm10_rmsk_L1Md_F2_chr2:48853713-48858859	1	0	0	1
mm10_rmsk_L1Md_F2_chr4:37683293-37687196	1	0	0	1
mm10_rmsk_L1Md_F2_chr3:138313435-138315935	0.75	0.25	0	1
mm10_rmsk_L1Md_F2_chrX:149971296-149973842	1	0	0	1
mm10_rmsk_L1Md_T_chr2:53361286-53367611	1	0	0	1
mm10_rmsk_L1Md_T_chrX:31319229-31323820	0.875	0.125	0	1
mm10_rmsk_L1Md_F2_chr9:6758266-6764129	1	0	0	1
mm10_rmsk_L1Md_T_chr5:50285627-50290379	0.875	0.125	0	1
mm10_rmsk_L1Md_T_chrY:7131377-7136227	0	0.75	0.25	0
mm10_rmsk_L1Md_F2_chr7:53616373-53622172	1	0	0	1
mm10_rmsk_L1Md_T_chrY:79992891-79995151	1	0	0	0.75
mm10_rmsk_L1Md_F2_chrX:27681403-27687541	1	0	0	0.9
mm10_rmsk_L1Md_T_chr5:43409423-43413958	0.75	0.25	0	0.857143
mm10_rmsk_L1Md_F3_chrY:43425318-43429978	1	0	0	1
mm10_rmsk_L1Md_F2_chr4:116275111-116277903	1	0	0	1
mm10_rmsk_L1Md_F3_chr1:153389092-153394880	1	0	0	1
mm10_rmsk_L1Md_A_chr8:49853630-49858756	0.888889	0	0.111111	0.888889
mm10_rmsk_L1Md_F2_chr1:46573406-46579733	0.909091	0	0.0909091	1
mm10_rmsk_L1Md_F2_chr12:66784980-66789046	1	0	0	1
mm10_rmsk_L1Md_F2_chr1:97170112-97172736	1	0	0	1
mm10_rmsk_L1Md_A_chrX:150733040-150740066	0.461538	0.307692	0.230769	1
mm10_rmsk_L1Md_F2_chr2:56811506-56816193	1	0	0	1
mm10_rmsk_L1Md_F2_chr12:113382765-113387527	1	0	0	1
mm10_rmsk_L1Md_F2_chr8:60374409-60378393	1	0	0	1
mm10_rmsk_L1Md_F_chr5:68388381-68393594	0.888889	0	0.111111	0.888889
mm10_rmsk_L1Md_A_chr18:40164247-40169826	0.5	0.3	0.2	1
mm10_rmsk_L1Md_F2_chrY:9958822-9964165	1	0	0	1
mm10_rmsk_L1Md_T_chr13:16408348-16413556	0.888889	0	0.111111	0.888889
mm10_rmsk_L1Md_F2_chr11:25511681-25516827	1	0	0	1
mm10_rmsk_L1Md_F2_chr6:124026514-124032232	1	0	0	1
mm10_rmsk_L1Md_A_chr10:65900872-65906473	1	0	0	0.769231
mm10_rmsk_L1Md_T_chr9:53960005-53964388	0.142857	0.571429	0.285714	1
mm10_rmsk_L1Md_F_chr16:81713113-81718381	1	0	0	1
mm10_rmsk_L1Md_A_chr13:26176023-26181267	1	0	0	1
mm10_rmsk_L1Md_A_chr17:37288843-37290996	0.666667	0	0.333333	1
mm10_rmsk_L1Md_A_chr12:62144887-62150281	0.444444	0.111111	0.444444	1
mm10_rmsk_L1Md_T_chr13:22193994-22196176	1	0	0	1
mm10_rmsk_L1Md_F3_chr1:114393097-114399265	1	0	0	1
mm10_rmsk_L1Md_T_chr5:49537990-49544918	0	0.833333	0.166667	NA
mm10_rmsk_L1Md_A_chr3:21191916-21197702	0.2	0.6	0.2	1
mm10_rmsk_L1Md_T_chrY:52645479-52647738	0.666667	0.333333	0	0.333333
mm10_rmsk_L1Md_F2_chr6:119206688-119208765	1	0	0	1
mm10_rmsk_L1Md_T_chr4:49460400-49467367	1	0	0	0.923077
mm10_rmsk_L1Md_A_chr14:37837611-37843974	0.727273	0.181818	0.0909091	1
mm10_rmsk_L1Md_T_chr6:27519941-27524994	1	0	0	1
mm10_rmsk_L1Md_F2_chrX:116799595-116802054	1	0	0	1
mm10_rmsk_L1Md_F2_chr10:47694558-47699912	1	0	0	1
mm10_rmsk_L1Md_F2_chr2:130063843-130066559	1	0	0	1
mm10_rmsk_L1Md_F2_chr8:63849816-63855229	0.888889	0	0.111111	1
mm10_rmsk_L1Md_A_chr9:20321683-20327251	0.1	0.6	0.3	1
mm10_rmsk_L1Md_T_chr3:62205914-62211754	0	0.5	0.5	NA
mm10_rmsk_L1Md_F2_chrX:97861275-97864517	1	0	0	1
mm10_rmsk_L1Md_T_chr12:28243544-28246558	0.4	0.2	0.4	1
mm10_rmsk_L1Md_T_chr13:93279203-93285135	1	0	0	1
mm10_rmsk_L1Md_F_chr7:108143251-108145507	1	0	0	1
mm10_rmsk_L1Md_F2_chr1:107787172-107789952	1	0	0	1
mm10_rmsk_L1Md_T_chr1:49604854-49611072	1	0	0	0.916667
mm10_rmsk_L1Md_F2_chr14:92992870-92998887	1	0	0	0.916667
mm10_rmsk_L1Md_F2_chr3:42980843-42986835	1	0	0	1
mm10_rmsk_L1Md_Gf_chr13:80037994-80041885	1	0	0	1
mm10_rmsk_L1Md_T_chr7:95108666-95113137	1	0	0	1
mm10_rmsk_L1Md_A_chr14:91414064-91419649	1	0	0	1
mm10_rmsk_L1Md_A_chr3:154023456-154030243	0.5	0.416667	0.0833333	1
mm10_rmsk_L1Md_F2_chr9:101385093-101387263	1	0	0	1
mm10_rmsk_L1Md_A_chr19:49176706-49182058	0.222222	0.444444	0.333333	1
mm10_rmsk_L1Md_F2_chrX:94765383-94770510	1	0	0	1
mm10_rmsk_L1Md_F2_chr1:121897718-121902916	1	0	0	1
mm10_rmsk_L1Md_A_chr6:64881311-64887334	0.363636	0.454545	0.181818	1
mm10_rmsk_L1Md_F3_chr8:38052222-38055353	1	0	0	1
mm10_rmsk_L1Md_F2_chr11:73911992-73914901	1	0	0	1
mm10_rmsk_L1Md_F2_chr17:42230859-42233428	1	0	0	1
mm10_rmsk_L1Md_A_chrX:84130165-84136542	0.636364	0.363636	0	1
mm10_rmsk_L1Md_T_chr5:9330418-9335777	0.777778	0.111111	0.111111	1
mm10_rmsk_L1Md_F2_chrX:109307259-109312361	0.888889	0	0.111111	1
mm10_rmsk_L1Md_A_chr3:109612821-109619588	0.0833333	0.75	0.166667	0.5
mm10_rmsk_L1Md_F2_chr15:4887514-4889856	1	0	0	1
mm10_rmsk_L1Md_A_chr2:85642410-85645778	1	0	0	1
mm10_rmsk_L1Md_F3_chr7:8119638-8122207	1	0	0	1
mm10_rmsk_L1Md_T_chrY:67376141-67378401	1	0	0	1
mm10_rmsk_L1Md_T_chr7:9183732-9188245	1	0	0	0.888889
mm10_rmsk_L1Md_T_chr2:56465284-56471918	0.0833333	0.75	0.166667	1
mm10_rmsk_L1Md_F2_chr1:111918841-111925169	1	0	0	1
mm10_rmsk_L1Md_F3_chr15:44077080-44081223	1	0	0	1
mm10_rmsk_L1Md_F3_chrX:29946031-29949683	1	0	0	1
mm10_rmsk_L1Md_F2_chr7:62529968-62534505	1	0	0	1
mm10_rmsk_L1Md_A_chrX:109283045-109285938	1	0	0	1
mm10_rmsk_L1Md_T_chrY:82604558-82606815	1	0	0	0.6
mm10_rmsk_L1Md_F2_chr5_JH584299_random:380026-386132	1	0	0	1
mm10_rmsk_L1Md_A_chr1:43226185-43231452	0.777778	0.222222	0	1
mm10_rmsk_L1Md_A_chr17:40464217-40469421	0.888889	0	0.111111	1
mm10_rmsk_L1Md_A_chr3:21451976-21457188	1	0	0	1
mm10_rmsk_L1Md_F3_chr7:33153992-33156981	1	0	0	1
mm10_rmsk_L1Md_F_chr10:36257009-36262402	0.888889	0	0.111111	1
mm10_rmsk_L1Md_F_chr14:88806623-88811708	1	0	0	1
mm10_rmsk_L1Md_T_chr17:40796787-40801170	0.142857	0.857143	0	1
mm10_rmsk_L1Md_T_chr4:75924991-75931516	0	0.75	0.25	NA
mm10_rmsk_L1Md_A_chr14:105045949-105050421	0.714286	0.285714	0	1
mm10_rmsk_L1Md_F2_chr13:79212094-79218303	1	0	0	1
mm10_rmsk_L1Md_A_chr18:5725794-5730924	1	0	0	1
mm10_rmsk_L1Md_F2_chr1:46495580-46500000	1	0	0	1
mm10_rmsk_L1Md_A_chrX:59928779-59934707	0.9	0	0.1	1
mm10_rmsk_L1Md_F2_chr4:18556991-18560402	1	0	0	1
mm10_rmsk_L1Md_F2_chr8:83343581-83345770	1	0	0	1
mm10_rmsk_L1Md_F3_chr13:22739844-22745865	1	0	0	1
mm10_rmsk_L1Md_F2_chr7:93945735-93948059	1	0	0	1
mm10_rmsk_L1Md_F2_chr6:13198728-13203949	1	0	0	1
mm10_rmsk_L1Md_F2_chr12:88235770-88239785	1	0	0	1
mm10_rmsk_L1Md_T_chr11:105705540-105711840	0.727273	0.0909091	0.181818	1
mm10_rmsk_L1Md_F2_chr14:83166388-83170502	1	0	0	1
mm10_rmsk_L1Md_F2_chrX:153774556-153779229	1	0	0	1
mm10_rmsk_L1Md_A_chr2:78333308-78338520	1	0	0	1
mm10_rmsk_L1Md_F2_chr3:142650950-142656315	1	0	0	1
mm10_rmsk_L1Md_T_chr14:61580469-61585750	1	0	0	0.9
mm10_rmsk_L1Md_T_chr3:44457302-44463581	1	0	0	0.916667
mm10_rmsk_L1Md_A_chr18:50968754-50972531	0.833333	0.166667	0	0.625
mm10_rmsk_L1Md_F2_chr13:33848075-33853521	1	0	0	1
mm10_rmsk_L1Md_A_chrX:79610303-79616498	0.909091	0	0.0909091	0.833333
mm10_rmsk_L1Md_F2_chr8:59874834-59881316	1	0	0	1
mm10_rmsk_L1Md_F2_chr5:68015279-68019051	1	0	0	1
mm10_rmsk_L1Md_F2_chr17:39141959-39147151	1	0	0	1
mm10_rmsk_L1Md_T_chrX:77265624-77271470	0.2	0.6	0.2	0.666667
mm10_rmsk_L1Md_F2_chr9:15806357-15811718	1	0	0	1
mm10_rmsk_L1Md_F2_chr1:31278238-31281576	1	0	0	1
mm10_rmsk_L1Md_F2_chr19:20313297-20317074	1	0	0	1
mm10_rmsk_L1Md_F_chr6:131854681-131857247	1	0	0	1
mm10_rmsk_L1Md_T_chr6:124211396-124217536	0.454545	0.272727	0.272727	1
mm10_rmsk_L1Md_A_chr4:76109583-76115143	1	0	0	1
mm10_rmsk_L1Md_F_chr6:3224532-3229688	1	0	0	1
mm10_rmsk_L1Md_F2_chrX:25700085-25702903	1	0	0	1
mm10_rmsk_L1Md_T_chr7:13225696-13231108	0.555556	0.444444	0	1
mm10_rmsk_L1Md_F2_chr5:40504086-40509835	1	0	0	1
mm10_rmsk_L1Md_F2_chr18:39963860-39969210	1	0	0	1
mm10_rmsk_L1Md_T_chr12:6235071-6240498	0.888889	0	0.111111	1
mm10_rmsk_L1Md_Gf_chr18:51657436-51662153	0.875	0.125	0	0.875
mm10_rmsk_L1Md_F2_chr4:74698583-74703658	1	0	0	1
mm10_rmsk_L1Md_F3_chr16:96409214-96414580	1	0	0	1
mm10_rmsk_L1Md_T_chrX:145711636-145718210	0.25	0.5	0.25	1
mm10_rmsk_L1Md_F2_chr4:91734140-91738338	1	0	0	1
mm10_rmsk_L1Md_F2_chr13:10769856-10774566	1	0	0	0.888889
mm10_rmsk_L1Md_F2_chr16:44850128-44854400	1	0	0	1
mm10_rmsk_L1Md_F3_chr3:134024284-134029615	1	0	0	1
mm10_rmsk_L1Md_F2_chr2:39262322-39267751	1	0	0	1
mm10_rmsk_L1Md_T_chr9:91634442-91640860	0.0909091	0.727273	0.181818	1
mm10_rmsk_L1Md_A_chr7:111064020-111067725	0.333333	0.666667	0	1
mm10_rmsk_L1Md_F3_chr14:15591090-15593423	1	0	0	1
mm10_rmsk_L1Md_F2_chr15:66655038-66660180	1	0	0	1
mm10_rmsk_L1Md_F3_chr16:68669267-68675468	1	0	0	1
mm10_rmsk_L1Md_A_chr17:18176266-18179768	1	0	0	0.857143
mm10_rmsk_L1Md_T_chr4:35598193-35603578	0.888889	0.111111	0	1
mm10_rmsk_L1Md_A_chrX:27794825-27800404	0.5	0.5	0	1
mm10_rmsk_L1Md_A_chr4:25727696-25733901	0.363636	0.545455	0.0909091	1
mm10_rmsk_L1Md_Gf_chrX:27905554-27910416	0.375	0.25	0.375	0.75
mm10_rmsk_L1Md_F2_chr5:111959450-111962163	1	0	0	1
mm10_rmsk_L1Md_T_chrX:43767358-43772755	0.111111	0.444444	0.444444	1
mm10_rmsk_L1Md_A_chrX:32618371-32624952	0.166667	0.666667	0.166667	1
mm10_rmsk_L1Md_F2_chr12:6867303-6872514	1	0	0	1
mm10_rmsk_L1Md_F2_chr3:37944686-37950849	1	0	0	1
mm10_rmsk_L1Md_T_chr3:11518616-11524883	0.909091	0	0.0909091	1
mm10_rmsk_L1Md_F3_chr14:56343966-56347038	1	0	0	1
mm10_rmsk_L1Md_F2_chr6:107070521-107075718	1	0	0	1
mm10_rmsk_L1Md_F2_chr9:91570320-91573491	1	0	0	1
mm10_rmsk_L1Md_T_chrY:4208604-4211165	1	0	0	1
mm10_rmsk_L1Md_F3_chr3:59763928-59770781	1	0	0	1
mm10_rmsk_L1Md_F2_chr4:144202853-144205837	1	0	0	1
mm10_rmsk_L1Md_F3_chrY:32500001-32502292	0.666667	0	0.333333	1
mm10_rmsk_L1Md_F2_chr10:91304311-91310499	1	0	0	1
mm10_rmsk_L1Md_A_chrX:128707946-128714735	0.0833333	0.75	0.166667	1
mm10_rmsk_L1Md_F2_chr11:16355482-16357692	1	0	0	1
mm10_rmsk_L1Md_F2_chrX:160256472-160262777	1	0	0	1
mm10_rmsk_L1Md_F2_chrX:131861884-131868028	1	0	0	1
mm10_rmsk_L1Md_F2_chr4:73411415-73414441	1	0	0	1
mm10_rmsk_L1Md_T_chr7:106039271-106045669	0.272727	0.636364	0.0909091	1
mm10_rmsk_L1Md_F_chr7:14728569-14730667	1	0	0	1
mm10_rmsk_L1Md_T_chr7:119433886-119440126	0.909091	0.0909091	0	1
mm10_rmsk_L1Md_A_chr17:43181312-43187882	0.166667	0.5	0.333333	1
mm10_rmsk_L1Md_F2_chr3:62751443-62757679	0.909091	0	0.0909091	1
mm10_rmsk_L1Md_F_chr12:17500001-17503696	1	0	0	1
mm10_rmsk_L1Md_A_chr5:50848961-50855536	0.583333	0.166667	0.25	1
mm10_rmsk_L1Md_F3_chr8:19738102-19741558	1	0	0	1
mm10_rmsk_L1Md_F2_chrX:109987429-109991752	1	0	0	1
mm10_rmsk_L1Md_A_chr13:39747568-39751460	0.333333	0.333333	0.333333	1
mm10_rmsk_L1Md_F2_chr13:47490966-47494312	1	0	0	1
mm10_rmsk_L1Md_T_chr14:79189964-79195430	0.666667	0.222222	0.111111	1
mm10_rmsk_L1Md_F3_chr15:26082798-26088950	1	0	0	1
mm10_rmsk_L1Md_F2_chrY:73212765-73218089	0.333333	0.666667	0	0.6
mm10_rmsk_L1Md_A_chr18:30802265-30808608	0.181818	0.545455	0.272727	1
mm10_rmsk_L1Md_T_chr7:119505669-119510052	0	0.857143	0.142857	NA
mm10_rmsk_L1Md_T_chr12:44731115-44736568	1	0	0	1
mm10_rmsk_L1Md_F3_chrX:35251621-35256229	1	0	0	1
mm10_rmsk_L1Md_Gf_chr4:8191748-8196972	0	1	0	NA
mm10_rmsk_L1Md_T_chr16:58201528-58207972	1	0	0	1
mm10_rmsk_L1Md_F3_chrX:88013281-88016625	1	0	0	1
mm10_rmsk_L1Md_T_chr7:107853982-107860033	0.454545	0.363636	0.181818	1
mm10_rmsk_L1Md_F2_chr12:7404478-7406690	0.666667	0	0.333333	1
mm10_rmsk_L1Md_F2_chr17:68687408-68691282	1	0	0	1
mm10_rmsk_L1Md_A_chrX:150066872-150072057	1	0	0	0.9
mm10_rmsk_L1Md_A_chr11:15729279-15734666	0.888889	0	0.111111	1
mm10_rmsk_L1Md_T_chr7:12379546-12383484	0	1	0	NA
mm10_rmsk_L1Md_F2_chrY:6395228-6399807	1	0	0	1
mm10_rmsk_L1Md_F2_chrX:3773819-3776331	1	0	0	0.8
mm10_rmsk_L1Md_T_chrX:73300017-73307715	0.0714286	0.785714	0.142857	0.5
mm10_rmsk_L1Md_T_chr8:98284044-98290084	0.363636	0.454545	0.181818	1
mm10_rmsk_L1Md_F2_chr9:94002997-94008616	1	0	0	1
mm10_rmsk_L1Md_T_chr10:15528547-15534612	1	0	0	1
mm10_rmsk_L1Md_F2_chr15:90872673-90878600	1	0	0	1
mm10_rmsk_L1Md_F2_chr1:23469726-23471750	0.666667	0.333333	0	1
mm10_rmsk_L1Md_F2_chr5:22679599-22682334	0.75	0	0.25	1
mm10_rmsk_L1Md_T_chr5:88055596-88061069	1	0	0	1
mm10_rmsk_L1Md_F2_chr5:45800075-45805634	1	0	0	1
mm10_rmsk_L1Md_T_chr5:87745422-87751613	1	0	0	1
mm10_rmsk_L1Md_T_chr8:66105657-66108970	0	0.6	0.4	NA
mm10_rmsk_L1Md_F3_chr6:68920659-68923152	1	0	0	1
mm10_rmsk_L1Md_F2_chr1:138050117-138056359	0.909091	0	0.0909091	1
mm10_rmsk_L1Md_F3_chrX:56203038-56208223	1	0	0	1
mm10_rmsk_L1Md_A_chr6:41873052-41881289	0.533333	0.133333	0.333333	1
mm10_rmsk_L1Md_T_chr3:26944497-26949935	1	0	0	0.9
mm10_rmsk_L1Md_T_chrX:15902829-15909497	0.833333	0.0833333	0.0833333	1
mm10_rmsk_L1Md_T_chr11:56203816-56210302	0	0.545455	0.454545	NA
mm10_rmsk_L1Md_A_chr4:17242844-17245133	1	0	0	1
mm10_rmsk_L1Md_T_chr6:42166242-42170201	1	0	0	0.75
mm10_rmsk_L1Md_A_chr6:102379592-102385964	0.181818	0.454545	0.363636	1
mm10_rmsk_L1Md_F2_chr15:57020178-57026033	1	0	0	1
mm10_rmsk_L1Md_T_chr5:94909066-94915294	0.545455	0.454545	0	1
mm10_rmsk_L1Md_F2_chrY:60400176-60402425	0.333333	0.666667	0	0.333333
mm10_rmsk_L1Md_F2_chr9:18356385-18361861	1	0	0	1
mm10_rmsk_L1Md_F2_chr12:24419227-24421519	1	0	0	1
mm10_rmsk_L1Md_F2_chr4:26094846-26098893	1	0	0	1
mm10_rmsk_L1Md_F2_chr2:97833708-97838299	1	0	0	1
mm10_rmsk_L1Md_F2_chr9:6672154-6676397	1	0	0	1
mm10_rmsk_L1Md_A_chr8:98023753-98028690	1	0	0	1
mm10_rmsk_L1Md_A_chr9:11839164-11845519	1	0	0	1
mm10_rmsk_L1Md_F2_chr6:64253280-64256979	0.833333	0	0.166667	1
mm10_rmsk_L1Md_F2_chrX:142031543-142037724	1	0	0	1
mm10_rmsk_L1Md_F2_chrY:6107520-6113810	1	0	0	1
mm10_rmsk_L1Md_A_chrX:25615393-25618139	1	0	0	0.8
mm10_rmsk_L1Md_F_chr15:47189365-47192295	1	0	0	1
mm10_rmsk_L1Md_T_chr12:36278984-36285417	0.636364	0.363636	0	1
mm10_rmsk_L1Md_T_chr1:147500001-147502360	0	0.666667	0.333333	NA
mm10_rmsk_L1Md_A_chr19:50828910-50835035	0.818182	0.181818	0	1
mm10_rmsk_L1Md_F2_chr12:49521720-49527066	1	0	0	1
mm10_rmsk_L1Md_T_chr6:123496550-123500000	0.4	0.6	0	0.333333
mm10_rmsk_L1Md_T_chrX:91744364-91746705	0	0.6	0.4	NA
mm10_rmsk_L1Md_F2_chr19:39902736-39905982	1	0	0	1
mm10_rmsk_L1Md_T_chr18:58916642-58923068	0.0909091	0.727273	0.181818	1
mm10_rmsk_L1Md_T_chr17:33278640-33284505	0.1	0.7	0.2	1
mm10_rmsk_L1Md_T_chr13:86651365-86654426	0.8	0	0.2	1
mm10_rmsk_L1Md_F2_chr18:37053767-37059960	0.909091	0	0.0909091	1
mm10_rmsk_L1Md_F3_chr7:103524022-103528548	1	0	0	1
mm10_rmsk_L1Md_T_chr5:14964114-14969462	0.333333	0.555556	0.111111	1
mm10_rmsk_L1Md_F2_chr8:31633808-31635939	0.666667	0	0.333333	1
mm10_rmsk_L1Md_T_chr10:11370668-11376903	0.272727	0.636364	0.0909091	1
mm10_rmsk_L1Md_F2_chr16:86677865-86683783	1	0	0	1
mm10_rmsk_L1Md_T_chr13:41892928-41894997	1	0	0	1
mm10_rmsk_L1Md_F2_chr12:58787570-58792764	1	0	0	0.9
mm10_rmsk_L1Md_F2_chr2:99210404-99215584	1	0	0	1
mm10_rmsk_L1Md_F2_chr11:48235125-48239481	1	0	0	1
mm10_rmsk_L1Md_A_chr14:100678429-100682521	0.142857	0.571429	0.285714	1
mm10_rmsk_L1Md_F_chr4:56729042-56734438	0.777778	0.222222	0	0.777778
mm10_rmsk_L1Md_F2_chr7:58518596-58524379	1	0	0	1
mm10_rmsk_L1Md_F2_chr19:11038698-11043520	1	0	0	1
mm10_rmsk_L1Md_F_chr1:139650338-139653087	1	0	0	1
mm10_rmsk_L1Md_T_chr2:83413502-83419530	0.272727	0.545455	0.181818	1
mm10_rmsk_L1Md_T_chr3:67862736-67865180	1	0	0	1
mm10_rmsk_L1Md_T_chr3:157646781-157652961	0.909091	0	0.0909091	1
mm10_rmsk_L1Md_A_chr9:88146574-88151433	1	0	0	1
mm10_rmsk_L1Md_F2_chr17:94293950-94296361	1	0	0	1
mm10_rmsk_L1Md_F2_chr6:59638452-59641032	1	0	0	1
mm10_rmsk_L1Md_A_chr5:76171586-76174713	1	0	0	1
mm10_rmsk_L1Md_A_chr8:58726511-58731284	0.25	0.75	0	1
mm10_rmsk_L1Md_T_chr4:60451934-60458781	0	0.833333	0.166667	NA
mm10_rmsk_L1Md_F2_chr2:80920342-80926318	0.9	0	0.1	1
mm10_rmsk_L1Md_F2_chr19:35772676-35774744	1	0	0	1
mm10_rmsk_L1Md_T_chr12:91117376-91121576	1	0	0	1
mm10_rmsk_L1Md_F2_chrX:82988978-82991780	1	0	0	1
mm10_rmsk_L1Md_T_chr7:93155895-93161274	1	0	0	1
mm10_rmsk_L1Md_T_chr8:53972241-53977462	1	0	0	1
mm10_rmsk_L1Md_A_chr1:84121708-84127079	0.111111	0.666667	0.222222	1
mm10_rmsk_L1Md_F2_chrY:42291325-42297550	1	0	0	1
mm10_rmsk_L1Md_F2_chr10:11851456-11853744	1	0	0	1
mm10_rmsk_L1Md_F2_chrX:39215275-39218182	1	0	0	1
mm10_rmsk_L1Md_T_chr12:49125899-49130276	1	0	0	1
mm10_rmsk_L1Md_T_chr8:30615428-30621684	1	0	0	1
mm10_rmsk_L1Md_F2_chr6:3878298-3883303	1	0	0	1
mm10_rmsk_L1Md_F2_chr11:27630182-27634258	0.857143	0	0.142857	1
mm10_rmsk_L1Md_F2_chr1:53671958-53677566	0.9	0.1	0	1
mm10_rmsk_L1Md_F2_chr18:45047803-45053960	1	0	0	1
mm10_rmsk_L1Md_F2_chr2:10904949-10910132	1	0	0	0.9
mm10_rmsk_L1Md_F2_chr12:96505941-96507979	1	0	0	1
mm10_rmsk_L1Md_T_chr14:4460932-4467232	1	0	0	1
mm10_rmsk_L1Md_T_chrY:65891999-65895332	0.4	0.6	0	0.333333
mm10_rmsk_L1Md_A_chr4:78123740-78129940	1	0	0	1
mm10_rmsk_L1Md_T_chrX:126072822-126077431	1	0	0	0.888889
mm10_rmsk_L1Md_F3_chr3:133017656-133021931	0.857143	0	0.142857	1
mm10_rmsk_L1Md_A_chr16:66426347-66432540	1	0	0	1
mm10_rmsk_L1Md_F3_chr3:77880195-77885974	1	0	0	1
mm10_rmsk_L1Md_A_chr15:49248822-49254069	0.444444	0.333333	0.222222	1
mm10_rmsk_L1Md_T_chr6:66069961-66076351	0.909091	0.0909091	0	1
mm10_rmsk_L1Md_T_chr4:4160976-4167240	0.909091	0.0909091	0	0.769231
mm10_rmsk_L1Md_F2_chr3:81792021-81798283	0.909091	0	0.0909091	1
mm10_rmsk_L1Md_F2_chr12:114885184-114889456	1	0	0	1
mm10_rmsk_L1Md_F3_chr10:44219835-44221986	1	0	0	1
mm10_rmsk_L1Md_F3_chr5:50943465-50948206	1	0	0	1
mm10_rmsk_L1Md_T_chr7:21958199-21964389	0.636364	0.363636	0	0.777778
mm10_rmsk_L1Md_A_chr5:72111982-72117355	0.222222	0.666667	0.111111	1
mm10_rmsk_L1Md_F3_chrY:30120654-30126020	0.444444	0.555556	0	0.266667
mm10_rmsk_L1Md_T_chr6:133815417-133820698	0.444444	0.444444	0.111111	1
mm10_rmsk_L1Md_T_chr9:24266813-24272288	0.333333	0.333333	0.333333	1
mm10_rmsk_L1Md_F2_chr15:89978710-89981795	1	0	0	1
mm10_rmsk_L1Md_F2_chr11:16517330-16521761	1	0	0	1
mm10_rmsk_L1Md_A_chr10:27403086-27407124	0.571429	0.428571	0	0.8
mm10_rmsk_L1Md_A_chr16:74549636-74555842	0.727273	0.272727	0	1
mm10_rmsk_L1Md_F2_chr16:7565991-7570999	1	0	0	1
mm10_rmsk_L1Md_A_chrX:75939834-75945766	1	0	0	1
mm10_rmsk_L1Md_T_chr6:26604921-26610326	0.222222	0.666667	0.111111	1
mm10_rmsk_L1Md_T_chr16:59235155-59239010	1	0	0	1
mm10_rmsk_L1Md_T_chrX:33966277-33971863	1	0	0	1
mm10_rmsk_L1Md_A_chr10:10141100-10147283	0.818182	0.181818	0	1
mm10_rmsk_L1Md_T_chr5:72543078-72547461	0	0.714286	0.285714	NA
mm10_rmsk_L1Md_T_chr9:97330620-97336196	0.9	0	0.1	1
mm10_rmsk_L1Md_F2_chr16:42931421-42934485	1	0	0	1
mm10_rmsk_L1Md_F2_chr3:25023746-25026162	1	0	0	1
mm10_rmsk_L1Md_T_chr10:106087844-106094198	1	0	0	1
mm10_rmsk_L1Md_F_chrX:129320789-129325246	1	0	0	1
mm10_rmsk_L1Md_T_chr2:148980168-148986349	0.909091	0	0.0909091	1
mm10_rmsk_L1Md_F2_chr3:74235971-74241137	1	0	0	1
mm10_rmsk_L1Md_F2_chr8:55521089-55523772	1	0	0	1
mm10_rmsk_L1Md_A_chrX:125937001-125942787	0.4	0.4	0.2	0.8
mm10_rmsk_L1Md_T_chr8:82712807-82720098	0.230769	0.538462	0.230769	1
mm10_rmsk_L1Md_T_chr1:47714838-47721509	0.833333	0.166667	0	1
mm10_rmsk_L1Md_F3_chr3:159634555-159640744	1	0	0	1
mm10_rmsk_L1Md_T_chr14:15088158-15094159	0.0909091	0.727273	0.181818	1
mm10_rmsk_L1Md_A_chr10:48677334-48683746	0.909091	0.0909091	0	0.833333
mm10_rmsk_L1Md_F2_chr2:108059515-108064743	0.888889	0	0.111111	1
mm10_rmsk_L1Md_F2_chr3:91433890-91439568	0.9	0	0.1	0.9
mm10_rmsk_L1Md_A_chr14:72412819-72415786	0.75	0.25	0	1
mm10_rmsk_L1Md_T_chrX:77166644-77172060	1	0	0	0.692308
mm10_rmsk_L1Md_T_chr12:108567533-108573961	0.272727	0.454545	0.272727	1
mm10_rmsk_L1Md_T_chrX:31969103-31973294	0.857143	0.142857	0	1
mm10_rmsk_L1Md_A_chr2:87675730-87682302	0	0.5	0.5	0
mm10_rmsk_L1Md_T_chr15:19567831-19574239	0.909091	0.0909091	0	1
mm10_rmsk_L1Md_T_chrX:144663996-144666436	0.333333	0.666667	0	1
mm10_rmsk_L1Md_T_chr5:56253430-56259893	0.181818	0.636364	0.181818	1
mm10_rmsk_L1Md_T_chr2:53789206-53794220	0.666667	0.333333	0	1
mm10_rmsk_L1Md_T_chr17:62386272-62392951	0	0.75	0.25	NA
mm10_rmsk_L1Md_F2_chr2:80491206-80493410	1	0	0	1
mm10_rmsk_L1Md_F_chr2:84152637-84155182	1	0	0	1
mm10_rmsk_L1Md_F2_chr9:53859360-53863729	1	0	0	1
mm10_rmsk_L1Md_F2_chrY:7581452-7586322	0.375	0.625	0	0.5
mm10_rmsk_L1Md_F2_chr7:41903500-41907585	1	0	0	1
mm10_rmsk_L1Md_T_chrX:35598801-35604190	1	0	0	1
mm10_rmsk_L1Md_T_chr5:27562271-27564900	0.75	0.25	0	1
mm10_rmsk_L1Md_T_chr1:137345502-137350569	0.727273	0.272727	0	1
mm10_rmsk_L1Md_F2_chrX:57456545-57458817	1	0	0	1
mm10_rmsk_L1Md_F2_chr6:14847513-14851461	1	0	0	1
mm10_rmsk_L1Md_F2_chr8:73834160-73838036	1	0	0	1
mm10_rmsk_L1Md_F2_chr6:69929496-69931592	1	0	0	1
mm10_rmsk_L1Md_F2_chr3:46109131-46115215	1	0	0	1
mm10_rmsk_L1Md_F2_chr13:28304838-28309712	1	0	0	1
mm10_rmsk_L1Md_F2_chr6:31912103-31916402	1	0	0	1
mm10_rmsk_L1Md_T_chr12:115696826-115701969	1	0	0	1
mm10_rmsk_L1Md_F2_chrX:18024917-18031087	1	0	0	1
mm10_rmsk_L1Md_F3_chrY:32209131-32214495	0.666667	0.333333	0	0.6
mm10_rmsk_L1Md_A_chr5:7501303-7505362	1	0	0	1
mm10_rmsk_L1Md_F3_chr11:73361125-73363357	1	0	0	1
mm10_rmsk_L1Md_Gf_chrY:86383840-86388798	1	0	0	0.888889
mm10_rmsk_L1Md_T_chr6:122013604-122020025	1	0	0	0.916667
mm10_rmsk_L1Md_T_chr14:55314262-55318649	0.857143	0.142857	0	1
mm10_rmsk_L1Md_T_chr13:120109361-120115355	0.9	0	0.1	1
mm10_rmsk_L1Md_F2_chr9:109209507-109211594	1	0	0	1
mm10_rmsk_L1Md_T_chrX:48698985-48705635	0	0.75	0.25	NA
mm10_rmsk_L1Md_F3_chr10:47940668-47945114	1	0	0	1
mm10_rmsk_L1Md_F2_chrX:89892922-89899251	1	0	0	1
mm10_rmsk_L1Md_F3_chrX:82220847-82227037	1	0	0	1
mm10_rmsk_L1Md_F2_chrX:65375291-65379380	1	0	0	1
mm10_rmsk_L1Md_F2_chr15:56583812-56589756	1	0	0	0.909091
mm10_rmsk_L1Md_T_chrY:88628599-88630860	1	0	0	1
mm10_rmsk_L1Md_A_chr14:83710268-83713094	1	0	0	1
mm10_rmsk_L1Md_F2_chr4:74711102-74714159	1	0	0	1
mm10_rmsk_L1Md_F2_chr14:8808564-8810712	0.666667	0	0.333333	1
mm10_rmsk_L1Md_T_chr16:37305609-37308808	1	0	0	1
mm10_rmsk_L1Md_F_chr5:47080074-47082708	1	0	0	1
mm10_rmsk_L1Md_F2_chr9:24601811-24607280	1	0	0	1
mm10_rmsk_L1Md_F3_chr15:4335867-4338682	1	0	0	1
mm10_rmsk_L1Md_F2_chr12:49602799-49606111	1	0	0	1
mm10_rmsk_L1Md_F2_chr12:62371531-62375347	1	0	0	1
mm10_rmsk_L1Md_Gf_chr16:79661382-79667015	0.8	0.2	0	1
mm10_rmsk_L1Md_A_chr6:109641750-109647121	0.666667	0.333333	0	1
mm10_rmsk_L1Md_F2_chr7:7588663-7591098	1	0	0	1
mm10_rmsk_L1Md_T_chr10:71841851-71846331	0.857143	0	0.142857	1
mm10_rmsk_L1Md_T_chrX:143229366-143235321	0.4	0.5	0.1	1
mm10_rmsk_L1Md_F2_chr8:102376353-102380614	1	0	0	1
mm10_rmsk_L1Md_A_chr4:26051878-26058452	0.583333	0.333333	0.0833333	1
mm10_rmsk_L1Md_T_chr11:26669334-26674859	0.6	0.4	0	1
mm10_rmsk_L1Md_T_chr9:109355583-109358228	0.5	0.25	0.25	1
mm10_rmsk_L1Md_F2_chr8:101710762-101716126	1	0	0	1
mm10_rmsk_L1Md_F2_chr1:110993692-110999834	1	0	0	1
mm10_rmsk_L1Md_T_chr2:97182029-97184831	0.25	0.5	0.25	1
mm10_rmsk_L1Md_F_chr2:56343083-56348303	1	0	0	1
mm10_rmsk_L1Md_A_chr16:84380553-84387116	0.333333	0.5	0.166667	1
mm10_rmsk_L1Md_F2_chr15:9374333-9379661	1	0	0	0.818182
mm10_rmsk_L1Md_F2_chrX:74978262-74981947	1	0	0	1
mm10_rmsk_L1Md_F2_chr4:27757534-27759661	1	0	0	1
mm10_rmsk_L1Md_T_chr4:75486166-75492463	0.909091	0	0.0909091	1
mm10_rmsk_L1Md_F2_chrX:117183796-117187970	0.857143	0	0.142857	1
mm10_rmsk_L1Md_T_chr11:14389954-14394564	0.375	0.625	0	1
mm10_rmsk_L1Md_T_chr2:84194920-84200364	1	0	0	1
mm10_rmsk_L1Md_T_chr7:33752164-33757577	0.555556	0.111111	0.333333	1
mm10_rmsk_L1Md_A_chr7:5187940-5194296	1	0	0	0.733333
mm10_rmsk_L1Md_T_chr10:114526154-114532531	0.909091	0	0.0909091	0.833333
mm10_rmsk_L1Md_A_chr4:92924904-92929368	1	0	0	1
mm10_rmsk_L1Md_T_chrY:84967182-84970515	1	0	0	0.833333
mm10_rmsk_L1Md_F3_chr9:12533593-12539976	1	0	0	1
mm10_rmsk_L1Md_A_chrY:45132931-45135085	0.666667	0.333333	0	0.5
mm10_rmsk_L1Md_T_chr4:4389797-4395826	1	0	0	1
mm10_rmsk_L1Md_F2_chr1:107102887-107106386	1	0	0	1
mm10_rmsk_L1Md_T_chr3:33768128-33773977	0	0.8	0.2	NA
mm10_rmsk_L1Md_T_chr13:108503226-108509877	0	0.583333	0.416667	NA
mm10_rmsk_L1Md_F_chr14:119591545-119596691	1	0	0	1
mm10_rmsk_L1Md_F2_chr14:107989624-107993096	1	0	0	0.833333
mm10_rmsk_L1Md_T_chr5:97519730-97526174	0.0909091	0.363636	0.545455	1
mm10_rmsk_L1Md_F2_chr18:18937527-18942366	1	0	0	1
mm10_rmsk_L1Md_F2_chr6:3365938-3369968	1	0	0	1
mm10_rmsk_L1Md_F2_chr4:114207816-114211606	1	0	0	1
mm10_rmsk_L1Md_A_chr17:55000001-55005050	0.666667	0.333333	0	1
mm10_rmsk_L1Md_F2_chrX:156148163-156152391	1	0	0	1
mm10_rmsk_L1Md_Gf_chr2:142946509-142951049	1	0	0	1
mm10_rmsk_L1Md_T_chr1:65973451-65980154	0.833333	0.166667	0	1
mm10_rmsk_L1Md_T_chrX:108580957-108586947	0.9	0.1	0	1
mm10_rmsk_L1Md_T_chr3:156316428-156321672	1	0	0	0.9
mm10_rmsk_L1Md_T_chr2:7571708-7578008	0.909091	0	0.0909091	1
mm10_rmsk_L1Md_A_chr18:90271793-90276209	0.857143	0.142857	0	1
mm10_rmsk_L1Md_T_chr1:177919460-177923517	0.857143	0	0.142857	1
mm10_rmsk_L1Md_F_chr10:99792840-99795763	1	0	0	1
mm10_rmsk_L1Md_F2_chrX:61983754-61986780	1	0	0	1
mm10_rmsk_L1Md_T_chr6:16595516-16601951	0.363636	0.454545	0.181818	1
mm10_rmsk_L1Md_T_chr16:84935795-84943053	0	0.769231	0.230769	NA
mm10_rmsk_L1Md_A_chr3:139388033-139394234	0.909091	0.0909091	0	1
mm10_rmsk_L1Md_T_chr5:109279530-109284733	0.888889	0.111111	0	1
mm10_rmsk_L1Md_F3_chr7:33029397-33031735	0.666667	0.333333	0	0.4
mm10_rmsk_L1Md_T_chrX:58788417-58795018	0.916667	0.0833333	0	1
mm10_rmsk_L1Md_F2_chr3:3415868-3422174	1	0	0	1
mm10_rmsk_L1Md_T_chr3:141603656-141610626	0.25	0.583333	0.166667	1
mm10_rmsk_L1Md_A_chrY:12479281-12485255	0.6	0.4	0	0.666667
mm10_rmsk_L1Md_F2_chr1:163431441-163437382	1	0	0	1
mm10_rmsk_L1Md_F2_chr7:88513589-88517644	1	0	0	1
mm10_rmsk_L1Md_T_chr7:56572986-56576650	0	0.666667	0.333333	NA
mm10_rmsk_L1Md_F3_chrX:50238310-50240666	1	0	0	1
mm10_rmsk_L1Md_F2_chr14:35907185-35909258	1	0	0	1
mm10_rmsk_L1Md_F2_chr10:32110580-32115758	1	0	0	1
mm10_rmsk_L1Md_T_chr8:96770505-96772939	0.333333	0.333333	0.333333	1
mm10_rmsk_L1Md_T_chr1:117253582-117259900	0.545455	0.272727	0.181818	0.857143
mm10_rmsk_L1Md_F2_chr7:18437904-18443211	1	0	0	1
mm10_rmsk_L1Md_T_chr8:15967968-15970364	0.666667	0.333333	0	1
mm10_rmsk_L1Md_T_chrY:77185631-77187889	1	0	0	1
mm10_rmsk_L1Md_T_chr10:55653167-55658591	1	0	0	0.75
mm10_rmsk_L1Md_A_chr3:110769991-110774785	0.875	0	0.125	1
mm10_rmsk_L1Md_A_chr19:19508825-19513966	0.444444	0.555556	0	1
mm10_rmsk_L1Md_F2_chr13:103900941-103906064	1	0	0	1
mm10_rmsk_L1Md_F2_chr13:37404049-37408607	1	0	0	1
mm10_rmsk_L1Md_T_chr16:82827486-82831969	1	0	0	1
mm10_rmsk_L1Md_F2_chrY:44645065-44650004	1	0	0	1
mm10_rmsk_L1Md_T_chr14:58948138-58953324	0.888889	0.111111	0	1
mm10_rmsk_L1Md_A_chr4:25159440-25164635	0.666667	0.111111	0.222222	1
mm10_rmsk_L1Md_T_chr9:23678338-23684837	0.909091	0	0.0909091	0.909091
mm10_rmsk_L1Md_F2_chr19:25864209-25870700	1	0	0	1
mm10_rmsk_L1Md_F2_chr1:26867327-26869408	1	0	0	1
mm10_rmsk_L1Md_A_chr9:102470867-102476452	0.4	0.3	0.3	1
mm10_rmsk_L1Md_F2_chrX:88377875-88383958	1	0	0	1
mm10_rmsk_L1Md_F2_chr12:74026252-74032422	0.909091	0	0.0909091	1
mm10_rmsk_L1Md_F2_chr18:90209986-90215480	1	0	0	1
mm10_rmsk_L1Md_F2_chr2:86247234-86253616	1	0	0	1
mm10_rmsk_L1Md_F3_chr14:109571746-109577965	1	0	0	1
mm10_rmsk_L1Md_F2_chr15:62367453-62370083	1	0	0	1
mm10_rmsk_L1Md_A_chr10:4764611-4769401	1	0	0	1
mm10_rmsk_L1Md_F2_chr8:73695980-73701130	1	0	0	1
mm10_rmsk_L1Md_T_chr7:9193238-9196408	1	0	0	1
mm10_rmsk_L1Md_A_chr2:95793280-95799872	1	0	0	0.857143
mm10_rmsk_L1Md_T_chr3:98476641-98481869	0.666667	0.333333	0	0.6
mm10_rmsk_L1Md_T_chr10:71585179-71591843	0.25	0.75	0	1
mm10_rmsk_L1Md_A_chr5:18734884-18740092	0.777778	0.222222	0	1
mm10_rmsk_L1Md_F2_chr10:27718923-27724845	1	0	0	1
mm10_rmsk_L1Md_T_chr8:42266222-42272591	0.909091	0	0.0909091	0.769231
mm10_rmsk_L1Md_F2_chr14:80703988-80710140	1	0	0	1
mm10_rmsk_L1Md_F2_chr1:26127443-26131186	1	0	0	1
mm10_rmsk_L1Md_T_chrY:56862486-56865819	0	1	0	0
mm10_rmsk_L1Md_T_chr7:61357096-61362113	0.555556	0.444444	0	0.625
mm10_rmsk_L1Md_T_chr15:70018344-70020528	0.666667	0.333333	0	1
mm10_rmsk_L1Md_A_chrY:12389761-12393928	0.857143	0.142857	0	0.857143
mm10_rmsk_L1Md_T_chr3:66902414-66907619	0	0.666667	0.333333	NA
mm10_rmsk_L1Md_F2_chr4:122610250-122615874	1	0	0	1
mm10_rmsk_L1Md_A_chr2:123563542-123569741	0.727273	0.181818	0.0909091	1
mm10_rmsk_L1Md_A_chr2:15330325-15334925	0.875	0.125	0	0.875
mm10_rmsk_L1Md_T_chr14:39803707-39806196	1	0	0	1
mm10_rmsk_L1Md_F2_chr3:155902915-155908010	1	0	0	1
mm10_rmsk_L1Md_T_chrX:84539176-84546058	0.166667	0.416667	0.416667	0.4
mm10_rmsk_L1Md_F2_chr1:14387292-14390978	0.833333	0	0.166667	1
mm10_rmsk_L1Md_F2_chr8:81254465-81257098	1	0	0	1
mm10_rmsk_L1Md_F2_chr7:42208730-42211304	1	0	0	1
mm10_rmsk_L1Md_T_chrY:683888-690068	1	0	0	1
mm10_rmsk_L1Md_F3_chr10:104173381-104175418	0.666667	0.333333	0	1
mm10_rmsk_L1Md_F3_chr19:39156807-39162160	1	0	0	1
mm10_rmsk_L1Md_F2_chr17:19366835-19372350	1	0	0	1
mm10_rmsk_L1Md_F2_chr1:129507424-129509849	1	0	0	1
mm10_rmsk_L1Md_F2_chr4:51078199-51080561	1	0	0	1
mm10_rmsk_L1Md_A_chr18:28745622-28751974	0.181818	0.545455	0.272727	1
mm10_rmsk_L1Md_A_chr4:156306012-156309604	0.833333	0.166667	0	1
mm10_rmsk_L1Md_T_chr10:51576366-51582505	1	0	0	1
mm10_rmsk_L1Md_F2_chr16:46253301-46255657	1	0	0	1
mm10_rmsk_L1Md_T_chr11:24805477-24811906	0.454545	0.454545	0.0909091	1
mm10_rmsk_L1Md_T_chr4:38549420-38554866	1	0	0	0.9
mm10_rmsk_L1Md_F_chr12:43497995-43499999	1	0	0	1
mm10_rmsk_L1Md_F2_chr3:20594745-20597103	1	0	0	1
mm10_rmsk_L1Md_F2_chr3:35188700-35192815	1	0	0	1
mm10_rmsk_L1Md_F2_chr7:47174924-47181073	0.818182	0.0909091	0.0909091	1
mm10_rmsk_L1Md_F2_chr7:74081544-74086471	1	0	0	1
mm10_rmsk_L1Md_T_chr12:5479120-5485533	0.727273	0.181818	0.0909091	1
mm10_rmsk_L1Md_T_chr15:47180598-47186000	0.222222	0.666667	0.111111	1
mm10_rmsk_L1Md_F2_chr14:96395809-96400421	1	0	0	1
mm10_rmsk_L1Md_F3_chr15:60152860-60158979	1	0	0	0.916667
mm10_rmsk_L1Md_F2_chr5:58480627-58484345	1	0	0	0.857143
mm10_rmsk_L1Md_A_chr9:112619007-112625197	0.727273	0.272727	0	1
mm10_rmsk_L1Md_A_chr1:122443876-122449058	0.888889	0.111111	0	0.888889
mm10_rmsk_L1Md_T_chr6:69017662-69024084	0.909091	0	0.0909091	1
mm10_rmsk_L1Md_T_chr3:99358309-99364818	1	0	0	1
mm10_rmsk_L1Md_F2_chr3:47907765-47911163	1	0	0	1
mm10_rmsk_L1Md_A_chr10:123490592-123497165	0.0833333	0.583333	0.333333	1
mm10_rmsk_L1Md_F2_chr17:23092791-23097495	1	0	0	1
mm10_rmsk_L1Md_T_chr12:57600080-57606136	0.0909091	0.727273	0.181818	1
mm10_rmsk_L1Md_F2_chr3:31547001-31550952	1	0	0	1
mm10_rmsk_L1Md_F2_chrX:79548865-79551417	1	0	0	1
mm10_rmsk_L1Md_T_chr3:6940991-6947200	1	0	0	1
mm10_rmsk_L1Md_T_chr16:65040832-65047708	0.0833333	0.916667	0	1
mm10_rmsk_L1Md_F2_chr4:143937377-143939430	1	0	0	1
mm10_rmsk_L1Md_T_chr3:9961263-9967595	1	0	0	1
mm10_rmsk_L1Md_A_chr4:21131640-21135360	0.833333	0	0.166667	1
mm10_rmsk_L1Md_F2_chr14:108471074-108477263	1	0	0	1
mm10_rmsk_L1Md_A_chr18:89370017-89375087	0.222222	0.666667	0.111111	1
mm10_rmsk_L1Md_F3_chr6:26529315-26535479	1	0	0	1
mm10_rmsk_L1Md_T_chr2:111174055-111179460	0.666667	0.222222	0.111111	1
mm10_rmsk_L1Md_F2_chr14:48436006-48438568	1	0	0	1
mm10_rmsk_L1Md_F_chrX:33279683-33281839	1	0	0	1
mm10_rmsk_L1Md_A_chr4:50624923-50631150	1	0	0	0.916667
mm10_rmsk_L1Md_A_chr9:30865997-30872589	0.25	0.583333	0.166667	1
mm10_rmsk_L1Md_A_chr14:29148351-29151301	0	0.75	0.25	NA
mm10_rmsk_L1Md_F2_chr10:18025280-18027809	1	0	0	1
mm10_rmsk_L1Md_F2_chrY:49814411-49819737	0	1	0	0
mm10_rmsk_L1Md_F2_chr4:122622833-122628806	1	0	0	1
mm10_rmsk_L1Md_F2_chr8:83471331-83475772	1	0	0	1
mm10_rmsk_L1Md_F2_chr8:96528676-96533167	1	0	0	1
mm10_rmsk_L1Md_F3_chr4:17171705-17176921	1	0	0	0.9
mm10_rmsk_L1Md_A_chr13:71315191-71318374	1	0	0	0.833333
mm10_rmsk_L1Md_F2_chr3:85035201-85037266	1	0	0	1
mm10_rmsk_L1Md_F2_chrX:40021992-40028130	1	0	0	0.916667
mm10_rmsk_L1Md_T_chrX:130197696-130204143	0	0.818182	0.181818	NA
mm10_rmsk_L1Md_T_chr5:77843361-77849594	1	0	0	1
mm10_rmsk_L1Md_F2_chr4:94332559-94338534	1	0	0	1
mm10_rmsk_L1Md_T_chr4:49029114-49033524	0.714286	0.142857	0.142857	1
mm10_rmsk_L1Md_A_chr16:45461552-45467758	0.636364	0.272727	0.0909091	1
mm10_rmsk_L1Md_A_chr7:47505880-47512818	0.166667	0.666667	0.166667	1
mm10_rmsk_L1Md_T_chr5:69531479-69537380	0.6	0.3	0.1	1
mm10_rmsk_L1Md_F2_chr10:73269169-73272144	1	0	0	1
mm10_rmsk_L1Md_T_chr4:22690745-22695961	1	0	0	1
mm10_rmsk_L1Md_F2_chr2:107380469-107382678	1	0	0	1
mm10_rmsk_L1Md_A_chr3:113891131-113893199	1	0	0	1
mm10_rmsk_L1Md_F2_chrX:27707851-27711880	0.428571	0.571429	0	0.6
mm10_rmsk_L1Md_F2_chr4:27820268-27825773	1	0	0	1
mm10_rmsk_L1Md_F2_chr3:71691338-71696401	1	0	0	1
mm10_rmsk_L1Md_T_chr1:137338860-137345503	0	0.7	0.3	NA
mm10_rmsk_L1Md_F2_chr14:38247681-38253126	1	0	0	1
mm10_rmsk_L1Md_A_chr17:21598142-21603449	0.888889	0	0.111111	0.888889
mm10_rmsk_L1Md_A_chr6:58424801-58431567	0.416667	0.25	0.333333	1
mm10_rmsk_L1Md_A_chr18:45026550-45032916	0.363636	0.545455	0.0909091	1
mm10_rmsk_L1Md_F2_chrY:90263920-90270135	0.636364	0.363636	0	0.777778
mm10_rmsk_L1Md_A_chr9:35946511-35952308	0.9	0.1	0	1
mm10_rmsk_L1Md_A_chr4:36605949-36612009	0.363636	0.636364	0	1
mm10_rmsk_L1Md_F2_chrY:47182500-47188355	0.9	0.1	0	1
mm10_rmsk_L1Md_F3_chr17:52395079-52398379	1	0	0	1
mm10_rmsk_L1Md_F2_chr1:76232113-76236590	1	0	0	1
mm10_rmsk_L1Md_F2_chr1:17435110-17441416	1	0	0	1
mm10_rmsk_L1Md_F2_chr1:116829143-116832282	1	0	0	1
mm10_rmsk_L1Md_A_chrX:54640611-54643990	0.2	0.4	0.4	1
mm10_rmsk_L1Md_T_chr1:168643555-168650117	0.333333	0.583333	0.0833333	1
mm10_rmsk_L1Md_T_chr17:81716417-81721817	0.111111	0.666667	0.222222	1
mm10_rmsk_L1Md_F2_chr4:73687570-73690669	0.8	0	0.2	1
mm10_rmsk_L1Md_F2_chrX:4137690-4140199	1	0	0	1
mm10_rmsk_L1Md_A_chr3:71860648-71863382	0	0.75	0.25	NA
mm10_rmsk_L1Md_A_chr6:42049314-42054800	0.888889	0	0.111111	0.888889
mm10_rmsk_L1Md_T_chrY:69862561-69865894	0.4	0.6	0	0.5
mm10_rmsk_L1Md_T_chrX:107516127-107521048	0.125	0.75	0.125	0.5
mm10_rmsk_L1Md_T_chr15:30348863-30352149	0.8	0	0.2	1
mm10_rmsk_L1Md_F2_chr18:3227370-3232668	1	0	0	1
mm10_rmsk_L1Md_A_chr13:96859494-96865024	0.2	0.7	0.1	1
mm10_rmsk_L1Md_F2_chr3:38095406-38101313	1	0	0	1
mm10_rmsk_L1Md_T_chr13:61794643-61796678	1	0	0	1
mm10_rmsk_L1Md_T_chr13:6778405-6784264	0.1	0.5	0.4	1
mm10_rmsk_L1Md_F2_chr10:31624520-31627523	1	0	0	1
mm10_rmsk_L1Md_T_chrX:41305093-41311494	0.363636	0.454545	0.181818	1
mm10_rmsk_L1Md_F2_chr4:73672411-73675512	1	0	0	1
mm10_rmsk_L1Md_F2_chrX:108110413-108113029	1	0	0	1
mm10_rmsk_L1Md_F_chr6:81331523-81336244	1	0	0	0.8
mm10_rmsk_L1Md_T_chr4:122317184-122322552	0.555556	0.444444	0	0.714286
mm10_rmsk_L1Md_T_chr2:19581388-19587251	0.1	0.6	0.3	0.5
mm10_rmsk_L1Md_T_chr1:109034649-109040506	0.1	0.6	0.3	1
mm10_rmsk_L1Md_F3_chr5:101399149-101405398	1	0	0	1
mm10_rmsk_L1Md_A_chr8:42569871-42575203	0.555556	0.333333	0.111111	1
mm10_rmsk_L1Md_A_chr3:50696417-50702596	0.727273	0.272727	0	1
mm10_rmsk_L1Md_F2_chr3:22368172-22372806	1	0	0	1
mm10_rmsk_L1Md_F2_chr4:20798306-20803843	1	0	0	1
mm10_rmsk_L1Md_F2_chrX:77134703-77138917	1	0	0	1
mm10_rmsk_L1Md_F2_chr1:29940095-29942514	1	0	0	1
mm10_rmsk_L1Md_F3_chr14:72610807-72616032	1	0	0	1
mm10_rmsk_L1Md_T_chr6:10225844-10230975	1	0	0	1
mm10_rmsk_L1Md_T_chr2:12950549-12953457	0	0.75	0.25	NA
mm10_rmsk_L1Md_T_chr1:27159406-27165196	0.6	0.3	0.1	1
mm10_rmsk_L1Md_F2_chrX:4682210-4688498	1	0	0	1
mm10_rmsk_L1Md_T_chr6:132834853-132841544	0.333333	0.583333	0.0833333	1
mm10_rmsk_L1Md_A_chr7:40231612-40236989	0.555556	0.333333	0.111111	1
mm10_rmsk_L1Md_F2_chr1:165413103-165418376	1	0	0	1
mm10_rmsk_L1Md_F_chr4:92851054-92855556	1	0	0	1
mm10_rmsk_L1Md_T_chr5:132729431-132734654	0.222222	0.666667	0.111111	1
mm10_rmsk_L1Md_T_chr3:49123499-49127147	1	0	0	1
mm10_rmsk_L1Md_T_chr4:22626628-22632854	1	0	0	0.916667
mm10_rmsk_L1Md_F2_chr3:110827943-110834093	1	0	0	1
mm10_rmsk_L1Md_F2_chr8:52183821-52188988	1	0	0	1
mm10_rmsk_L1Md_A_chr15:64449591-64454778	0.777778	0.222222	0	0.875
mm10_rmsk_L1Md_A_chr13:33722429-33726199	1	0	0	0.857143
mm10_rmsk_L1Md_F2_chr5:41230608-41234775	1	0	0	1
mm10_rmsk_L1Md_T_chr1:47518344-47524514	1	0	0	1
mm10_rmsk_L1Md_T_chr13:40587648-40593104	0	0.555556	0.444444	NA
mm10_rmsk_L1Md_T_chr18:33394900-33400577	0.4	0.4	0.2	1
mm10_rmsk_L1Md_T_chr6:143775188-143781433	0.818182	0.181818	0	1
mm10_rmsk_L1Md_F2_chrX:80838447-80840840	1	0	0	1
mm10_rmsk_L1Md_F2_chr17:40683748-40687405	1	0	0	1
mm10_rmsk_L1Md_T_chr8:21137245-21143441	0.909091	0	0.0909091	0.833333
mm10_rmsk_L1Md_T_chr7:8780043-8785228	1	0	0	0.75
mm10_rmsk_L1Md_F2_chr10:129452676-129454988	1	0	0	1
mm10_rmsk_L1Md_T_chr18:17479312-17485512	0.909091	0.0909091	0	1
mm10_rmsk_L1Md_F2_chr17:39651821-39656419	1	0	0	1
mm10_rmsk_L1Md_F3_chr13:86576007-86582189	1	0	0	1
mm10_rmsk_L1Md_A_chr15:21944597-21947347	1	0	0	1
mm10_rmsk_L1Md_F3_chr9:90304594-90310739	1	0	0	1
mm10_rmsk_L1Md_F2_chr3:155553169-155555646	1	0	0	1
mm10_rmsk_L1Md_F2_chr6:106359244-106365477	1	0	0	1
mm10_rmsk_L1Md_T_chr8:74191068-74196467	0	0.777778	0.222222	NA
mm10_rmsk_L1Md_A_chr12:11652312-11658070	1	0	0	0.909091
mm10_rmsk_L1Md_F3_chr4:78728031-78734093	0.818182	0	0.181818	1
mm10_rmsk_L1Md_F2_chr12:82377145-82380070	1	0	0	1
mm10_rmsk_L1Md_A_chr1:30370789-30376814	0.909091	0.0909091	0	1
mm10_rmsk_L1Md_F2_chr14:97124560-97127194	1	0	0	1
mm10_rmsk_L1Md_T_chrX:149853407-149858674	1	0	0	0.9
mm10_rmsk_L1Md_F2_chr2:151062570-151067126	0.75	0	0.25	1
mm10_rmsk_L1Md_F3_chrX:9538236-9542965	1	0	0	1
mm10_rmsk_L1Md_T_chr10:46364458-46369960	1	0	0	0.833333
mm10_rmsk_L1Md_F_chr8:60225295-60227390	1	0	0	1
mm10_rmsk_L1Md_F2_chr4:82647400-82653661	1	0	0	0.916667
mm10_rmsk_L1Md_F2_chr1:140565204-140567752	1	0	0	1
mm10_rmsk_L1Md_F_chr15:67867067-67869343	1	0	0	1
mm10_rmsk_L1Md_A_chr1:76055793-76059223	0	0.8	0.2	NA
mm10_rmsk_L1Md_A_chr3:157006745-157012141	0.666667	0.222222	0.111111	1
mm10_rmsk_L1Md_F3_chrX:35375963-35379617	1	0	0	1
mm10_rmsk_L1Md_A_chr14:42648840-42655173	0.909091	0	0.0909091	0.909091
mm10_rmsk_L1Md_F2_chr10:6233055-6237894	1	0	0	1
mm10_rmsk_L1Md_T_chr6:21873286-21875803	0	1	0	NA
mm10_rmsk_L1Md_F3_chr8:53899053-53902045	1	0	0	0.8
mm10_rmsk_L1Md_F2_chr4:13366685-13372250	1	0	0	1
mm10_rmsk_L1Md_F2_chr4:115693757-115699136	1	0	0	1
mm10_rmsk_L1Md_F3_chr13:117541397-117546525	1	0	0	0.818182
mm10_rmsk_L1Md_F2_chr7:107829665-107831710	1	0	0	1
mm10_rmsk_L1Md_T_chrX:141561115-141568691	0.214286	0.642857	0.142857	1
mm10_rmsk_L1Md_F3_chr14:107850834-107853476	1	0	0	1
mm10_rmsk_L1Md_F3_chr14:97271850-97275380	1	0	0	1
mm10_rmsk_L1Md_F2_chr1:96171326-96176161	1	0	0	1
mm10_rmsk_L1Md_F2_chrY:16641183-16647517	0.454545	0.545455	0	0.625
mm10_rmsk_L1Md_F2_chr14:91708180-91710881	1	0	0	1
mm10_rmsk_L1Md_T_chr2:147864707-147871162	0.909091	0	0.0909091	1
mm10_rmsk_L1Md_F2_chr17:57842017-57844114	1	0	0	1
mm10_rmsk_L1Md_T_chr5:90812484-90819330	0.5	0.333333	0.166667	1
mm10_rmsk_L1Md_T_chrY:73004881-73007139	1	0	0	1
mm10_rmsk_L1Md_T_chr6:76471218-76476631	0.333333	0.444444	0.222222	1
mm10_rmsk_L1Md_F2_chr14:83653575-83659693	1	0	0	1
mm10_rmsk_L1Md_T_chrY:64050170-64052430	0	1	0	NA
mm10_rmsk_L1Md_T_chr19:48225811-48232285	0.727273	0.272727	0	1
mm10_rmsk_L1Md_T_chr1:48545549-48552244	0.5	0.416667	0.0833333	0.857143
mm10_rmsk_L1Md_Gf_chr6:48327935-48332792	1	0	0	1
mm10_rmsk_L1Md_T_chr12:115983044-115989941	0.5	0.416667	0.0833333	1
mm10_rmsk_L1Md_T_chrY:15920889-15925225	0.571429	0.428571	0	0.666667
mm10_rmsk_L1Md_T_chr6:69029566-69036446	0.0833333	0.75	0.166667	1
mm10_rmsk_L1Md_T_chr8:17869043-17872871	1	0	0	1
mm10_rmsk_L1Md_T_chrX:90853942-90859112	1	0	0	0.9
mm10_rmsk_L1Md_A_chr17:19125785-19130462	1	0	0	0.888889
mm10_rmsk_L1Md_A_chr4:14582413-14587589	1	0	0	1
mm10_rmsk_L1Md_F2_chrY:20445263-20451594	1	0	0	1
mm10_rmsk_L1Md_T_chr5:95553991-95560211	0.727273	0.272727	0	0.615385
mm10_rmsk_L1Md_A_chr3:62520066-62523727	1	0	0	1
mm10_rmsk_L1Md_T_chr7:75541583-75547893	0.636364	0.181818	0.181818	1
mm10_rmsk_L1Md_F3_chr15:96807409-96810363	1	0	0	1
mm10_rmsk_L1Md_F2_chrX:131676089-131679383	1	0	0	1
mm10_rmsk_L1Md_F2_chrX:114178613-114183108	1	0	0	1
mm10_rmsk_L1Md_T_chr5:11957308-11963708	1	0	0	0.916667
mm10_rmsk_L1Md_F3_chr4:78459526-78464535	1	0	0	0.9
mm10_rmsk_L1Md_T_chr6:69590267-69596330	1	0	0	1
mm10_rmsk_L1Md_F2_chrY:90442406-90444655	0.333333	0.666667	0	1
mm10_rmsk_L1Md_F2_chr3:15429832-15436055	1	0	0	1
mm10_rmsk_L1Md_T_chr3:45154388-45161622	0.846154	0.0769231	0.0769231	0.916667
mm10_rmsk_L1Md_F2_chr3:110442970-110448034	1	0	0	1
mm10_rmsk_L1Md_A_chr7:78019809-78021808	1	0	0	1
mm10_rmsk_L1Md_F2_chr4:65026707-65031420	1	0	0	1
mm10_rmsk_L1Md_A_chrY:77126792-77131997	0.444444	0.555556	0	0.5
mm10_rmsk_L1Md_T_chr3:131706657-131711941	0.888889	0.111111	0	0.888889
mm10_rmsk_L1Md_T_chr4:12319763-12326078	0	0.545455	0.454545	0
mm10_rmsk_L1Md_A_chr2:108119036-108124405	0	0.666667	0.333333	NA
mm10_rmsk_L1Md_F2_chr13:8294628-8300762	1	0	0	0.916667
mm10_rmsk_L1Md_F_chr9:90927253-90931515	1	0	0	1
mm10_rmsk_L1Md_F2_chr1:30722537-30727727	1	0	0	0.9
mm10_rmsk_L1Md_F3_chr1:141019317-141024383	1	0	0	1
mm10_rmsk_L1Md_A_chr3:143357743-143361866	1	0	0	1
mm10_rmsk_L1Md_T_chr14:123426847-123434117	0.153846	0.615385	0.230769	1
mm10_rmsk_L1Md_F2_chrX:119684444-119688963	1	0	0	1
mm10_rmsk_L1Md_T_chr6:141355962-141363037	0.461538	0.461538	0.0769231	1
mm10_rmsk_L1Md_F2_chr8:101064436-101067599	1	0	0	1
mm10_rmsk_L1Md_F3_chr10:16431156-16437322	1	0	0	1
mm10_rmsk_L1Md_F2_chr15:11918065-11923556	1	0	0	1
mm10_rmsk_L1Md_F2_chr5:18169148-18175116	1	0	0	1
mm10_rmsk_L1Md_T_chr15:32832980-32838618	0.3	0.4	0.3	1
mm10_rmsk_L1Md_T_chr10:8312402-8314870	0	1	0	NA
mm10_rmsk_L1Md_T_chr1:3846872-3852833	1	0	0	0.909091
mm10_rmsk_L1Md_T_chr3:29487626-29493802	1	0	0	0.785714
mm10_rmsk_L1Md_F2_chr3:136316166-136320336	1	0	0	1
mm10_rmsk_L1Md_F2_chr5:145443424-145448535	1	0	0	1
mm10_rmsk_L1Md_F2_chr3:106190112-106194855	1	0	0	1
mm10_rmsk_L1Md_F2_chrX:81177822-81183769	0.8	0	0.2	1
mm10_rmsk_L1Md_A_chr18:55572039-55577938	0.8	0.1	0.1	1
mm10_rmsk_L1Md_F2_chr15:56227726-56230068	1	0	0	1
mm10_rmsk_L1Md_A_chrX:64489167-64494946	0.2	0.4	0.4	1
mm10_rmsk_L1Md_F2_chr1:112797878-112801156	1	0	0	1
mm10_rmsk_L1Md_T_chr13:48297081-48302910	0	0.7	0.3	NA
mm10_rmsk_L1Md_F2_chr4:113616030-113622202	1	0	0	0.916667
mm10_rmsk_L1Md_T_chr6:146918827-146925061	0.818182	0.181818	0	1
mm10_rmsk_L1Md_F2_chr9:9326737-9330936	1	0	0	1
mm10_rmsk_L1Md_T_chr1:25520344-25526546	0	0.818182	0.181818	NA
mm10_rmsk_L1Md_T_chrX:146237222-146242422	0.888889	0.111111	0	1
mm10_rmsk_L1Md_F2_chr5:68175563-68181697	1	0	0	1
mm10_rmsk_L1Md_T_chr11:21906988-21912429	0.111111	0.333333	0.555556	1
mm10_rmsk_L1Md_T_chr10:82389113-82395564	0.818182	0	0.181818	1
mm10_rmsk_L1Md_T_chr14:45013657-45020290	0.166667	0.75	0.0833333	1
mm10_rmsk_L1Md_A_chr4:10014342-10020264	1	0	0	1
mm10_rmsk_L1Md_T_chr10:98160791-98167050	0.909091	0.0909091	0	1
mm10_rmsk_L1Md_T_chr7:56679475-56685638	0.909091	0	0.0909091	1
mm10_rmsk_L1Md_F2_chrY:41479830-41484705	1	0	0	1
mm10_rmsk_L1Md_F2_chrY:4185677-4188765	1	0	0	1
mm10_rmsk_L1Md_F2_chrX:76554163-76560330	1	0	0	1
mm10_rmsk_L1Md_A_chrX:86821588-86827569	0.4	0.5	0.1	1
mm10_rmsk_L1Md_F_chr3:155650471-155652543	1	0	0	1
mm10_rmsk_L1Md_F2_chrX:77903819-77909881	1	0	0	1
mm10_rmsk_L1Md_F3_chr12:38197030-38202007	1	0	0	1
mm10_rmsk_L1Md_A_chr3:25472892-25479264	0.272727	0.727273	0	1
mm10_rmsk_L1Md_F2_chr14:109864773-109869351	1	0	0	1
mm10_rmsk_L1Md_F2_chr5:7410608-7415784	1	0	0	1
mm10_rmsk_L1Md_Gf_chrY:88829078-88834036	1	0	0	0.888889
mm10_rmsk_L1Md_T_chr13:69152606-69159019	1	0	0	1
mm10_rmsk_L1Md_T_chr4:13931088-13935568	1	0	0	1
mm10_rmsk_L1Md_F2_chr18:90066694-90071974	1	0	0	1
mm10_rmsk_L1Md_T_chr7:47574715-47577001	0.666667	0.333333	0	1
mm10_rmsk_L1Md_F2_chr2:117274424-117276757	1	0	0	1
mm10_rmsk_L1Md_F2_chrX:63809818-63812794	1	0	0	1
mm10_rmsk_L1Md_F2_chr17:38293063-38297949	1	0	0	1
mm10_rmsk_L1Md_A_chr3:76598772-76604965	1	0	0	0.785714
mm10_rmsk_L1Md_T_chr10:11580072-11585273	0.555556	0.333333	0.111111	1
mm10_rmsk_L1Md_A_chr5:88145933-88152959	0.615385	0.230769	0.153846	1
mm10_rmsk_L1Md_F2_chr11:57636222-57641321	1	0	0	1
mm10_rmsk_L1Md_T_chr18:83266418-83271317	0	0.5	0.5	NA
mm10_rmsk_L1Md_F2_chr2:76274115-76280361	1	0	0	1
mm10_rmsk_L1Md_F2_chr3:103505222-103510551	1	0	0	1
mm10_rmsk_L1Md_T_chr10:104765126-104770525	0	0.777778	0.222222	NA
mm10_rmsk_L1Md_F2_chr8:75780281-75784495	1	0	0	1
mm10_rmsk_L1Md_A_chr1:26938947-26941490	0	1	0	0
mm10_rmsk_L1Md_F2_chr1:15761240-15766476	1	0	0	1
mm10_rmsk_L1Md_F2_chr7:8622024-8625785	0.833333	0.166667	0	1
mm10_rmsk_L1Md_F3_chr7:123551710-123557930	1	0	0	1
mm10_rmsk_L1Md_F2_chr4:91771069-91773112	1	0	0	1
mm10_rmsk_L1Md_F_chr6:20826279-20830794	1	0	0	1
mm10_rmsk_L1Md_T_chr18:9419845-9425133	1	0	0	1
mm10_rmsk_L1Md_F2_chr1:183809761-183814970	1	0	0	1
mm10_rmsk_L1Md_F2_chr8:4995464-5000000	1	0	0	0.888889
mm10_rmsk_L1Md_T_chr9:83992472-83997909	0.222222	0.666667	0.111111	1
mm10_rmsk_L1Md_T_chr14:68271104-68278263	0.692308	0.153846	0.153846	1
mm10_rmsk_L1Md_A_chr17:21036457-21039776	1	0	0	1
mm10_rmsk_L1Md_F_chrX:119592975-119598017	1	0	0	1
mm10_rmsk_L1Md_T_chr1:120993990-121000000	0.0909091	0.545455	0.363636	1
mm10_rmsk_L1Md_T_chr1:164736596-164743045	0.0909091	0.818182	0.0909091	1
mm10_rmsk_L1Md_T_chr9:80584995-80587360	1	0	0	1
mm10_rmsk_L1Md_T_chr4:77589549-77593965	0.857143	0	0.142857	1
mm10_rmsk_L1Md_F2_chr4:70896932-70901561	1	0	0	1
mm10_rmsk_L1Md_F2_chr7:26190132-26196301	1	0	0	1
mm10_rmsk_L1Md_A_chrY:14581540-14587940	0.545455	0.454545	0	0.545455
mm10_rmsk_L1Md_F3_chr2:16066072-16071376	1	0	0	0.9
mm10_rmsk_L1Md_T_chr18:17593327-17599512	1	0	0	0.916667
mm10_rmsk_L1Md_A_chr3:15516678-15520917	0.714286	0.142857	0.142857	1
mm10_rmsk_L1Md_F2_chr15:40199106-40204891	1	0	0	1
mm10_rmsk_L1Md_F2_chr1:23561518-23565267	1	0	0	1
mm10_rmsk_L1Md_F2_chr10:90333921-90336061	0.666667	0	0.333333	1
mm10_rmsk_L1Md_T_chr12:91221358-91224504	0.8	0.2	0	1
mm10_rmsk_L1Md_F_chr7:10341691-10344469	1	0	0	1
mm10_rmsk_L1Md_T_chr6:16000001-16003317	0	0.6	0.4	NA
mm10_rmsk_L1Md_A_chr1:70872851-70877357	0.125	0.875	0	1
mm10_rmsk_L1Md_F2_chr18:47824690-47827833	1	0	0	1
mm10_rmsk_L1Md_T_chr2:14359072-14365347	0.636364	0.181818	0.181818	1
mm10_rmsk_L1Md_F2_chr16:15326117-15331692	1	0	0	1
mm10_rmsk_L1Md_F3_chr18:32679803-32682777	1	0	0	1
mm10_rmsk_L1Md_F2_chr2:123905268-123910925	1	0	0	1
mm10_rmsk_L1Md_F2_chrX:118069370-118071573	1	0	0	0.75
mm10_rmsk_L1Md_A_chr3:7193233-7199963	0.666667	0.166667	0.166667	1
mm10_rmsk_L1Md_F3_chr8:76163887-76170077	1	0	0	1
mm10_rmsk_L1Md_F2_chr10:16102814-16104879	1	0	0	1
mm10_rmsk_L1Md_F2_chr6:11221281-11224855	1	0	0	1
mm10_rmsk_L1Md_T_chr1:6144992-6151219	0.909091	0.0909091	0	1
mm10_rmsk_L1Md_F2_chr7:62617162-62620265	1	0	0	1
mm10_rmsk_L1Md_A_chr9:52992561-52997932	0.444444	0.444444	0.111111	1
mm10_rmsk_L1Md_F2_chr10:86116663-86122822	1	0	0	1
mm10_rmsk_L1Md_F2_chr1:29744108-29746466	1	0	0	1
mm10_rmsk_L1Md_A_chrX:21876606-21878850	1	0	0	0.75
mm10_rmsk_L1Md_A_chr8:93111204-93117778	0	0.583333	0.416667	NA
mm10_rmsk_L1Md_A_chr1:27225921-27228320	1	0	0	1
mm10_rmsk_L1Md_T_chr4:50466646-50472338	0.916667	0	0.0833333	0.916667
mm10_rmsk_L1Md_F2_chr5:145767658-145772977	1	0	0	1
mm10_rmsk_L1Md_Gf_chr15:22851453-22856518	1	0	0	0.9
mm10_rmsk_L1Md_F2_chr1:5056616-5062785	1	0	0	1
mm10_rmsk_L1Md_F2_chr1:139942614-139948263	1	0	0	1
mm10_rmsk_L1Md_T_chr2:83140605-83145779	0.888889	0.111111	0	1
mm10_rmsk_L1Md_T_chr10:38258166-38264578	0	0.636364	0.363636	NA
mm10_rmsk_L1Md_F2_chr4:71212014-71216011	1	0	0	1
mm10_rmsk_L1Md_F2_chrX:63548976-63551012	1	0	0	1
mm10_rmsk_L1Md_A_chr10:98600357-98605407	1	0	0	1
mm10_rmsk_L1Md_F2_chr1:146061913-146066964	1	0	0	1
mm10_rmsk_L1Md_F2_chr4:54447808-54453544	0.9	0	0.1	1
mm10_rmsk_L1Md_T_chr3:113742254-113748712	0.909091	0.0909091	0	1
mm10_rmsk_L1Md_F_chr12:66207257-66209368	1	0	0	1
mm10_rmsk_L1Md_F2_chrX:127573407-127576253	1	0	0	1
mm10_rmsk_L1Md_F_chr15:30000001-30003022	1	0	0	1
mm10_rmsk_L1Md_F2_chr7:22402834-22404877	0.666667	0.333333	0	0.5
mm10_rmsk_L1Md_T_chr13:56977668-56983865	1	0	0	1
mm10_rmsk_L1Md_F2_chrY:18878745-18885058	0.545455	0.454545	0	0.6
mm10_rmsk_L1Md_F2_chr13:80297607-80303916	1	0	0	1
mm10_rmsk_L1Md_T_chr7:42366883-42370690	1	0	0	1
mm10_rmsk_L1Md_A_chr6:28645578-28652135	0.166667	0.583333	0.25	1
mm10_rmsk_L1Md_T_chr4:68063280-68066973	0	0.833333	0.166667	NA
mm10_rmsk_L1Md_A_chr6:121689990-121697187	0.384615	0.461538	0.153846	1
mm10_rmsk_L1Md_T_chr11:49905426-49911408	0.9	0.1	0	1
mm10_rmsk_L1Md_F2_chr16:58185901-58192162	1	0	0	1
mm10_rmsk_L1Md_T_chr6:79699079-79701623	1	0	0	1
mm10_rmsk_L1Md_A_chr2:107134092-107140881	0.0833333	0.416667	0.5	1
mm10_rmsk_L1Md_T_chr12:98483432-98488331	0.25	0.625	0.125	1
mm10_rmsk_L1Md_T_chr6:106398534-106402950	0.571429	0.428571	0	1
mm10_rmsk_L1Md_T_chrX:10524795-10530286	0.222222	0.666667	0.111111	1
mm10_rmsk_L1Md_F2_chr7:82147867-82154035	1	0	0	1
mm10_rmsk_L1Md_A_chr10:15566767-15573740	0.75	0	0.25	0.9
mm10_rmsk_L1Md_F2_chr5:145931019-145936239	1	0	0	1
mm10_rmsk_L1Md_F2_chrX:67575036-67581182	1	0	0	1
mm10_rmsk_L1Md_F_chr12:62591532-62595054	1	0	0	1
mm10_rmsk_L1Md_A_chr4:82013175-82018344	0.444444	0.444444	0.111111	1
mm10_rmsk_L1Md_A_chr2:111345241-111351398	0.363636	0.545455	0.0909091	1
mm10_rmsk_L1Md_T_chr16:15746694-15751876	0.555556	0.333333	0.111111	1
mm10_rmsk_L1Md_F_chr6:109099218-109102998	1	0	0	1
mm10_rmsk_L1Md_F2_chr2:12527988-12530442	1	0	0	1
mm10_rmsk_L1Md_T_chr17:81238363-81245885	0.642857	0.357143	0	1
mm10_rmsk_L1Md_A_chr2:46265273-46270496	0	0.777778	0.222222	NA
mm10_rmsk_L1Md_T_chr4:12840144-12845446	1	0	0	1
mm10_rmsk_L1Md_T_chr15:22693083-22699429	1	0	0	1
mm10_rmsk_L1Md_T_chrX:5330503-5334547	1	0	0	1
mm10_rmsk_L1Md_T_chr10:74343861-74348244	0.142857	0.714286	0.142857	1
mm10_rmsk_L1Md_F2_chr3:159762067-159767091	1	0	0	1
mm10_rmsk_L1Md_A_chr14:69109593-69115588	0.1	0.5	0.4	1
mm10_rmsk_L1Md_F_chr2:7747150-7752542	1	0	0	1
mm10_rmsk_L1Md_A_chr10:14483800-14489229	1	0	0	1
mm10_rmsk_L1Md_A_chr15:52125197-52130797	0.8	0.2	0	1
mm10_rmsk_L1Md_A_chr2:21307028-21312837	0.8	0.2	0	1
mm10_rmsk_L1Md_A_chr14:42811972-42818190	1	0	0	1
mm10_rmsk_L1Md_T_chrX:80208112-80213979	0.1	0.8	0.1	1
mm10_rmsk_L1Md_T_chr4:92810885-92816338	0.777778	0	0.222222	0.875
mm10_rmsk_L1Md_F2_chr5:63375601-63380793	1	0	0	1
mm10_rmsk_L1Md_T_chr13:27983190-27988613	1	0	0	1
[truncated: 21,628 more rows]
