# Supplementary material for: Locus-specific expression of transposable elements in single cells with CELLO-seq
Source: Nat Biotechnol. Author manuscript; Available in PMC 2023 Jul 31. (PMC7614850; doi:10.1038/s41587-021-01093-1)
Supplement: Supplementary Table 3 [file EMS134943-supplement-Supplementary_Table_3.xlsx]

## Sheet: mouse_2cell
Table S2. Reads overlapping young L1 elements for each cell.
	barcode_7_conditionA_batch1	barcode_19_conditionA_batch1	barcode_31_conditionB_batch1	barcode_43_conditionB_batch1	barcode_79_conditionC_batch1	barcode_91_conditionC_batch1
L1Md_A_chr10_27812548-27819961	0	0	20.906	0	41.533	6.195
L1Md_A_chr13_64582655-64589456	0	0	0	28.95	5.069	45.955
L1Md_A_chr18_89136300-89142340	1	0	7.252	18.204	0	0
L1Md_A_chr2_63718187-63725386	0	0	0	56	0	0
L1Md_A_chr3_158730068-158739645	0	0	2.385	0	36.185	10
L1Md_A_chr3_78332502-78339863	0	0	0	66.751	33.071	0
L1Md_A_chr4_9585467-9591708	1.097	0	21.012	70.349	24.823	2.206
L1Md_A_chr5_93440184-93446744	0	0	26.379	0	7.384	26.453
L1Md_A_chr7_5269032-5276386	7.629	0	0	8.76	0	0
L1Md_F2_chr10_50808787-50814870	3.325	0	0	0	28	0
L1Md_T_chr1_17383284-17390159	0	0	8.449	0	1.086	13.01
L1Md_T_chr12_55632616-55638687	0	38.844	0	0	6.86	0
L1Md_T_chr13_64642649-64649318	0	1	0	0	44.992	0
L1Md_T_chr13_9832021-9838665	1.023	1.004	4.026	16.529	1.005	2.034
L1Md_T_chr16_48490645-48498011	0	5.156	7	0	37.812	1
L1Md_T_chr17_69323423-69330344	3	2	0	17.014	0	22
L1Md_T_chr18_73681328-73687549	0	7.654	1.102	0	1	1.015
L1Md_T_chr2_136863719-136870367	0	0	3.001	6.949	6	0
L1Md_T_chr2_14118838-14125461	22	1	0	8	0	0
L1Md_T_chr3_148704254-148710467	0	46.535	9.098	3.397	5.55	4.767
L1Md_T_chr3_94146299-94152497	23.422	1	0	0	4.661	4.179
L1Md_T_chr9_12739974-12745831	0	25.919	0	3.295	1.874	0
L1Md_T_chr9_93013303-93021296	0	0	0	38.81	0	10.76
L1Md_T_chrX_110611959-110618259	1	3	0	4	1.029	51
L1Md_T_chrX_155221324-155228375	0	4	23.236	16.596	1.351	0

## Sheet: human_iPSCs
Table S3. Reads overlapping young L1 elements for each cell
	barcode_1_conditionA_batch1	barcode_2_conditionA_batch1	barcode_3_conditionA_batch1	barcode_4_conditionA_batch1	barcode_5_conditionA_batch1	barcode_6_conditionA_batch1	barcode_7_conditionB_batch1	barcode_8_conditionB_batch1	barcode_9_conditionB_batch1	barcode_10_conditionB_batch1	barcode_12_conditionB_batch1	barcode_13_conditionA_batch1	barcode_14_conditionA_batch1	barcode_15_conditionA_batch1	barcode_16_conditionA_batch1	barcode_17_conditionA_batch1	barcode_18_conditionA_batch1	barcode_19_conditionB_batch1	barcode_20_conditionB_batch1	barcode_22_conditionB_batch1	barcode_23_conditionB_batch1	barcode_25_conditionA_batch1	barcode_26_conditionA_batch1	barcode_27_conditionA_batch1	barcode_28_conditionA_batch1	barcode_29_conditionA_batch1	barcode_30_conditionA_batch1	barcode_31_conditionB_batch1	barcode_32_conditionB_batch1	barcode_33_conditionB_batch1	barcode_34_conditionB_batch1	barcode_35_conditionB_batch1	barcode_36_conditionB_batch1	barcode_37_conditionA_batch1	barcode_38_conditionA_batch1	barcode_39_conditionA_batch1	barcode_40_conditionA_batch1	barcode_41_conditionA_batch1	barcode_42_conditionA_batch1	barcode_43_conditionB_batch1	barcode_44_conditionB_batch1	barcode_45_conditionB_batch1	barcode_46_conditionB_batch1	barcode_47_conditionB_batch1	barcode_48_conditionB_batch1	barcode_49_conditionA_batch1	barcode_50_conditionA_batch1	barcode_51_conditionA_batch1	barcode_52_conditionA_batch1
L1HS_chr17_9615986-9622015	0	0	0	0	0	0	0	0	0	0	0	0	0	0	0	0	0	0	0	0	0	0	0	0	18.444	1	0	0	0	0	0	0	0	0	0	0	1	0	1	0	0	0	0	0	0	0	0	0	0
L1HS_chr18_72966527-72972556	0	0	0	0	0	0	0	0	0	0	6.005	0	0	1	0	0	0	0	1	0	0	0	0	0	0	0	0	0	0	1	0	0	0	0	0	0	0	0	0	0	0	0	0	0	4.608	0	0	0	0
L1HS_chr20_11632780-11638837	0	0	0	0	0	0	0	0	1	0	0	0	0	1	0	0	0	0	0	0	0	0	0	0	3.553	0	0	1	0	0	0	2.527	0	0	0	0	0	0	0	0	0	0	0	0	0	0	0	0	0
L1HS_chr22_28663284-28669315	0	0	0	0	0	0	0	0	0	0	0	0	0	0	0	0	0	0	0	1	0	0	0	0	1.197	0	0	0	0	0	0	0	0	0	0	0	0	0	0	0	0	1	0	25.118	0	0	0	0	0
L1HS_chr6_156324981-156331010	0	0	0	0	0	0	0	0	0	0	0	0	0	0	0	0	0	0	0	2	0	0	0	0	0	1.606	0	0	0	0	0	0	0	0	0	0	2.002	0	0	0	0	3.722	0	0	0	0	0	0	0
L1HS_chr6_93865739-93871783	0	0	4.022	0	0	0	0	0	1	0	0	0	0	0	0	0	0	0	0	0	0	0	0	0	0	0	4.068	0	0	0	0	2	0	0	0	0	0	0	0	0	0	0	0	0	0	0	0	2.052	0
L1PA12_chrX_98910031-98916276	0	0	0	0	0	0	0	0	0	0	0	0	0	0	0	0	1	0	0	0	0	0	0	0	0	1	0	0	0	0	0	1	0	0	0	0	0	1	0	1	0	0	0	0	0	0	0	0	0
L1PA2_chr1_58269014-58275032	0	0	0	0	0	0	0	0	0	0	0	0	0	0	0	0	0	0	0	0	0	0	0	0	0	0	0	0	0	0	0	0	0	0	0	0	0	0	0	0	0	7	0	0	9.627	0	0	0	0
L1PA2_chr10_22123890-22129939	0	0	0	0	0	0	0	0	45	0	0	1	0	0	0	1	13.96	0	0	0	0	0	0	0	1	0	0	0	0	0	0	0	0	0	0	0	0	0	0	0	0	0	0	0	0	0	0	0	0
L1PA2_chr11_43346102-43352118	0	0	0	0	0	0	0	0	1	0	0	0	0	0	0	0	1	0	0	0	0	0	0	0	0	0	0	0	0	0	0	0	7.996	0	0	1	11	0	0	0	0	0	0	0	0	0	0	1.638	0
L1PA2_chr15_85433964-85439965	0	0	0	0	0	0	0	0	0	0	0	0	11.678	0	0	0	2	0	0	5.171	0	0	0	0	0	0	0	0	0	1	2	0	2.717	0	0	0	0	0	0	0	2.008	89.987	0	0	1.024	0	0	1	0
L1PA2_chr2_134650548-134656574	0	0	0	0	1	0	0	0	0	0	0	0	1	0	0	0	0	0	1	0	0	0	0	0	0	0	0	0	0	80.493	4.135	2.342	0	0	0	0	0	0	0	0	0	1	0	0	25.373	1	2	0	1
L1PA2_chr3_132371233-132377261	0	0	0	0	0	0	0	0	0	0	0	0	0	0	0	0	27.972	0	0	0	0	0	0	0	1.002	1.144	1	0	0	1.002	0	0	3.01	0	0	0	0	0	1	0	0	0	0	0	1	0	0	0	2
L1PA2_chr3_24089455-24095487	0	0	0	0	0	1.029	0	0	0	0	0	0	0	0	0	0	0	0	0	24.055	0	0	0	0	0	0	0	0	0	0	4.531	0	0	1	0	0	3.909	0	2	1	0	32.365	2	0	0	0	0	0	0
L1PA2_chr5_171083964-171089973	0	0	0	0	0	0	0	0	0	0	0	0	0	0	0	0	0	0	0	0	0	0	0	0	0	0	0	0	0	0	0	0	5.628	0	0	0	0	0	0	0	1.451	0	1.49	0	0	0	0	0	0
L1PA2_chr6_127593293-127599292	0	0	0	0	0	0	0	0	0	0	0	0	0	0	0	0	0	0	0	1	0	1.231	0	0	0	0	0	0	0	0	0	0	0	0	0	0	0	0	0	0	24.988	0	0	0	0	0	0	1	0
L1PA2_chr6_141814815-141820842	0	0	0	0	0	0	0	0	0	0	0	0	0	0	0	0	0	0	0	0	0	0	0	0	0	0	0	3.091	0	0	1	0	1.153	0	0	0	0	0	0	0	1.141	1.017	0	0	0	0	0	0	0
L1PA2_chr7_30636809-30642830	0	0	0	1	0	0	0	0	0	1	0	0	19	0	0	0	0	0	0	0	0	0	0	0	0	0	0	0	0	0	0	0	0	0	0	0	30.772	0	0	0	3	0	0	0	0	0	0	1.603	0
L1PA2_chr9_117066018-117072036	0	0	0	0	0	0	0	0	0	0	0	0	0	0	0	0	0	0	0	0	0	0	0	0	0	0	0	0	0	0	0	0	0	0	9.916	0	0	0	0	0	0	0	0	0	0	1	0	0	0
L1PA3_chr4_61743722-61749869	0	0	0	0	0	0	0	0	0	0	0	0	1.237	0	0	0	12.763	0	0	0	0	0	0	0	0	0	0	0	0	0	1.194	0	0	0	0	0	0	0	0	0	0	6.185	0	8.001	0	0	0	0	0
L1PA3_chrX_75586529-75592512	0	0	0	0	0	0	0	0	0	0	0	0	0	0	0	0	0	1	0	0	0	0	0	0	0	0	0	0	0	0	0	0	0	0	0	0	0	0	0	0	0	0	0	1	0	0	0	0	3
L1PA6_chr3_142135407-142141502	0	0	0	1	0	0	0	0	0	1	0	0	0	1.961	0	0	0	0	0	1	0	0	1	0	0	0	1	0	0	0	0	0	1	0	0	1	0	0	0	0	0	0	2	0	0	0	0	0	2
L1PA7_chr11_85542992-85549441	0	0	0	0	0	0	1	0	0	0	0	0	0	0	0	0	0	0	1	0	0	0	0	0	0	0	0	0	0	0	0	0	33	0	0	0	2	0	0	0	0	0	0	0	0	0	0	0	0
L1PA7_chr4_76477676-76484153	0	0	0	0	0	0	0	0	0	0	0	0	1.763	0	0	0	1.657	0	0	0	0	0	0	0	0	0	0	0	3.304	0	0	0	0	0	0	1	0	0	0	0	0	0	0	0	0	0	0	0	0
L1PA8_chr20_39969159-39975570	0	0	0	0	0	0	0	1	1	0	0	0	0	0	0	0	1	0	0	0	0	0	0	0	0	0	0	0	0	0	0	1	0	0	0	0	1	0	113	0	2	0	0	1	0	0	0	0	0
[truncated: 40 more columns]
