# Supplementary material for: Locus-specific expression of transposable elements in single cells with CELLO-seq
Source: Nat Biotechnol. Author manuscript; Available in PMC 2023 Jul 31. (PMC7614850; doi:10.1038/s41587-021-01093-1)
Supplement: Supplementary Table 4 [file EMS134943-supplement-Supplementary_Table_4.xlsx]

## Sheet: human iPSCs
Table S3. Information of mobility of young L1 elements that are transcribed according to CELLO-seq
chromosome	start	end	name	mobile by publication	ORF1 intact	ORF2 intact	ORFfinder (ORF >300bp)	Label	Strand	Frame	Start	Stop	Length (nt | aa)
chr1	58269014	58275032	L1PA2				3	ORF2	+	2	2762	4789	2028 | 675
								ORF3	+	3	903	1919	1017 | 338
								ORF1	+	1	4933	5586	654 | 217
chr10	22123890	22129939	L1PA2				5	ORF2	+	1	3694	5814	2121 | 706
								ORF1	+	1	2782	3636	855 | 284
								ORF5	+	3	1986	2762	777 | 258
								ORF3	+	3	909	1526	618 | 205
								ORF4	+	3	1581	1922	342 | 113
chr11	43346102	43352118	L1PA2				4	ORF4	+	2	3593	5803	2211 | 736
								ORF3	+	2	1988	3430	1443 | 480
								ORF1	+	2	908	1522	615 | 204
								ORF2	+	2	1583	1924	342 | 113
chr11	85542992	85549441	L1PA7				4	ORF4	+	3	3594	4196	603 | 200
								ORF3	+	2	245	661	417 | 138
								ORF2	+	1	4666	5079	414 | 137
								ORF1	+	1	2593	2913	321 | 106
chr15	85433964	85439965	L1PA2				6	ORF6	+	3	3684	5327	1644 | 547
								ORF5	+	2	1976	2998	1023 | 340
								ORF3	+	1	5137	5802	666 | 221
								ORF4	+	2	1268	1912	645 | 214
								ORF2	+	1	3262	3717	456 | 151
								ORF1	+	1	901	1275	375 | 124
chr17	9615986	9622015	L1HS				2	ORF2	+	1	1987	5814	3828 | 1275
								ORF1	+	1	907	1923	1017 | 338
chr18	72966527	72972556	L1HS				2	ORF2	+	3	1986	5813	3828 | 1275
								ORF1	+	3	1176	1922	747 | 248
chr2	134650548	134656574	L1PA2				5	ORF4	+	1	3271	5814	2544 | 847
								ORF3	+	1	1987	2838	852 | 283
								ORF5	-	2	5999	5550	450 | 149
								ORF2	+	1	1582	1923	342 | 113
								ORF1	+	1	907	1236	330 | 109
chr20	11632780	11638837	L1HS	Brouha_2003			2	ORF2	+	2	1982	5809	3828 | 1275
								ORF1	+	2	1004	1918	915 | 304
chr20	39969159	39975570	L1PA8				3	ORF1	+	2	2732	3148	417 | 138
								ORF3	-	2	4833	4447	387 | 128
								ORF2	-	1	919	560	360 | 119
chr22	28663284	28669315	L1HS	Brouha_2003, Gardner_2017, Helman_2013, Philippe_2016, Pitkaenen_2014, Rodriguez-Martin_2020, Tubio_2014			2	ORF2	+	1	1987	5814	3828 | 1275
								ORF1	+	1	907	1923	1017 | 338
chr3	24089455	24095487	L1PA2				3	ORF1	+	1	3268	5811	2544 | 847
								ORF3	+	3	1983	2441	459 | 152
								ORF2	+	3	1578	1919	342 | 113
chr3	132371233	132377261	L1PA2				6	ORF6	+	3	1986	3464	1479 | 492
								ORF2	+	2	4094	4804	711 | 236
								ORF3	+	2	4967	5461	495 | 164
								ORF1	+	2	3590	4027	438 | 145
								ORF5	+	3	1581	1922	342 | 113
								ORF4	+	3	906	1235	330 | 109
chr3	142135407	142141502	L1PA6				6	ORF4	+	3	3744	4373	630 | 209
								ORF3	+	3	2151	2597	447 | 148
								ORF2	+	2	5468	5881	414 | 137
								ORF1	+	2	1691	2032	342 | 113
								ORF5	-	2	431	99	333 | 110
								ORF6	-	3	1303	983	321 | 106
chr4	61743722	61749869	L1PA3				5	ORF1	+	1	3712	4728	1017 | 338
								ORF5	+	2	2903	3712	810 | 269
								ORF4	+	2	1397	2047	651 | 216
								ORF2	+	1	5332	5754	423 | 140
								ORF3	+	2	1037	1384	348 | 115
chr4	76477676	76484153	L1PA7				4	ORF2	+	2	4559	5551	993 | 330
								ORF4	-	2	894	415	480 | 159
								ORF1	+	1	1342	1734	393 | 130
								ORF3	-	1	2722	2420	303 | 100
chr5	171083964	171089973	L1PA2				4	ORF4	+	3	3573	5795	2223 | 740
								ORF2	+	1	1969	3573	1605 | 534
								ORF3	+	3	891	1667	777 | 258
								ORF1	+	1	1606	1941	336 | 111
chr6	93865739	93871783	L1HS	Philippe_2016			5	ORF5	+	3	3270	5813	2544 | 847
								ORF3	+	1	1987	2490	504 | 167
								ORF4	+	3	2781	3224	444 | 147
								ORF1	+	1	907	1296	390 | 129
								ORF2	+	1	1582	1923	342 | 113
chr6	127593293	127599292	L1PA2				5	ORF5	+	3	4224	5792	1569 | 522
								ORF3	+	2	1970	3154	1185 | 394
								ORF2	+	2	1160	1906	747 | 248
								ORF1	+	1	3571	4128	558 | 185
								ORF4	+	3	3252	3557	306 | 101
chr6	141814815	141820842	L1PA2				5	ORF4	+	3	2280	3671	1392 | 463
								ORF1	+	1	907	1923	1017 | 338
								ORF2	+	1	3601	4284	684 | 227
								ORF5	+	3	4428	5093	666 | 221
								ORF3	+	2	5210	5812	603 | 200
chr6	156324981	156331010	L1HS				3	ORF2	+	1	1987	4215	2229 | 742
								ORF3	+	1	4246	5814	1569 | 522
								ORF1	+	1	907	1923	1017 | 338
chr7	30636809	30642830	L1PA2				6	ORF2	+	2	4178	5806	1629 | 542
								ORF4	+	3	1980	3164	1185 | 394
								ORF1	+	1	3262	4185	924 | 307
								ORF3	+	3	1170	1916	747 | 248
								ORF6	-	2	5985	5671	315 | 104
								ORF5	-	1	448	140	309 | 102
chr9	117066018	117072036	L1PA2				3	ORF2	+	1	1987	4404	2418 | 805
								ORF3	+	1	4423	5385	963 | 320
								ORF1	+	1	1582	1923	342 | 113
chrX	75586529	75592512	L1PA3				6	ORF4	+	2	3551	5170	1620 | 539
								ORF1	+	1	1954	2691	738 | 245
								ORF5	+	2	5297	5770	474 | 157
								ORF2	+	1	2749	3117	369 | 122
								ORF3	+	2	875	1222	348 | 115
								ORF6	-	2	427	101	327 | 108
chrX	98910031	98916276	L1PA12				1	ORF1	+	2	1712	2149	438 | 145

## Sheet: mouse 2cell
Table S4. Information of mobility of young L1 elements that are transcribed according to CELLO-seq
chromosome	start	end	name	ORF1 intact	ORF2 intact	ORFfinder (ORF >300bp)	Label	Strand	Frame	Start	Stop	Length (nt | aa)
chr1	17383284	17390159	L1Md_T			4	ORF2	+	2	3947	6166	2220 | 739
							ORF3	+	3	2322	3806	1485 | 494
							ORF1	+	2	1166	2281	1116 | 371
							ORF4	-	1	1488	1159	330 | 109
chr10	27812548	27819961	L1Md_A	y	y	2	ORF2	+	3	2892	6737	3846 | 1281
							ORF1	+	2	1778	2851	1074 | 357
chr10	50808787	50814870	L1Md_F2			8	ORF1	+	1	2824	3543	720 | 239
							ORF2	+	1	5218	5784	567 | 188
							ORF4	+	2	4070	4609	540 | 179
							ORF7	-	2	5495	5082	414 | 137
							ORF6	-	1	1275	865	411 | 136
							ORF3	+	2	1232	1633	402 | 133
							ORF8	-	2	362	>3	360 | 119
							ORF5	+	3	2121	2465	345 | 114
chr12	55632616	55638687	L1Md_T	y	y	3	ORF2	+	2	2546	>6070	3525 | 1174
							ORF1	+	1	1390	2505	1116 | 371
							ORF3	-	2	1712	1383	330 | 109
chr13	9832021	9838665	L1Md_T			6	ORF1	+	1	970	1782	813 | 270
							ORF4	+	2	4757	5539	783 | 260
							ORF3	+	2	1823	2542	720 | 239
							ORF5	-	1	5817	5266	552 | 183
							ORF2	+	1	3724	4260	537 | 178
							ORF6	-	1	4578	4051	528 | 175
chr13	64582655	64589456	L1Md_A	y	y	3	ORF2	+	3	2280	6125	3846 | 1281
							ORF1	+	2	1124	2239	1116 | 371
							ORF3	-	2	768	163	606 | 201
chr13	64642649	64649318	L1Md_T	y	y	3	ORF2	+	3	2148	5993	3846 | 1281
							ORF1	+	2	992	2107	1116 | 371
							ORF3	-	2	1314	985	330 | 109
chr16	48490645	48498011	L1Md_T	y	y	3	ORF2	+	2	2843	6688	3846 | 1281
							ORF1	+	1	1687	2802	1116 | 371
							ORF3	-	1	2009	1680	330 | 109
chr17	69323423	69330344	L1Md_T	y	y	3	ORF2	+	2	3305	>6922	3618 | 1205
							ORF1	+	1	2149	3264	1116 | 371
							ORF3	-	3	2471	2142	330 | 109
chr18	73681328	73687549	L1Md_T			4	ORF3	+	3	3606	5546	1941 | 646
							ORF2	+	3	1701	3596	1896 | 631
							ORF1	+	2	545	1660	1116 | 371
							ORF4	-	1	867	538	330 | 109
chr18	89136300	89142340	L1Md_A	y	y	3	ORF1	+	1	2515	>6039	3525 | 1174
							ORF2	+	3	1359	2474	1116 | 371
							ORF3	-	1	377	15	363 | 120
chr2	14118838	14125461	L1Md_T	y	y	3	ORF2	+	2	2102	5947	3846 | 1281
							ORF1	+	1	904	2061	1158 | 385
							ORF3	-	2	1436	843	594 | 197
chr2	63718187	63725386	L1Md_A	y	y	2	ORF2	+	2	2678	6523	3846 | 1281
							ORF1	+	1	1564	2637	1074 | 357
chr2	136863719	136870367	L1Md_T			5	ORF2	+	3	2127	5972	3846 | 1281
							ORF1	+	2	929	2086	1158 | 385
							ORF4	-	2	1461	868	594 | 197
							ORF3	-	1	583	>2	582 | 193
							ORF5	-	3	647	174	474 | 157
chr3	78332502	78339863	L1Md_A	y	y	2	ORF2	+	2	2840	6685	3846 | 1281
							ORF1	+	1	1684	2799	1116 | 371
chr3	94146299	94152497	L1Md_T			6	ORF5	+	3	4140	5522	1383 | 460
							ORF2	+	3	660	1652	993 | 330
							ORF3	+	3	2568	3332	765 | 254
							ORF1	+	2	1676	2425	750 | 249
							ORF4	+	3	3480	4070	591 | 196
							ORF6	-	1	1009	548	462 | 153
chr3	148704254	148710467	L1Md_T			6	ORF3	+	2	1706	3511	1806 | 601
							ORF2	+	1	3508	4623	1116 | 371
							ORF1	+	1	1054	1665	612 | 203
							ORF4	+	3	543	1064	522 | 173
							ORF5	-	1	5398	4919	480 | 159
							ORF6	-	1	865	536	330 | 109
chr3	158730068	158739645	L1Md_A			3	ORF2	+	2	5057	7321	2265 | 754
							ORF1	+	1	3901	5016	1116 | 371
							ORF3	+	2	7796	8815	1020 | 339
chr4	9585467	9591708	L1Md_A	y	y	2	ORF1	+	1	2716	>6240	3525 | 1174
							ORF2	+	3	1560	2675	1116 | 371
chr5	93440184	93446744	L1Md_A			3	ORF2	+	2	2039	4057	2019 | 672
							ORF3	+	2	4169	5884	1716 | 571
							ORF1	+	1	925	1998	1074 | 357
chr7	5269032	5276386	L1Md_A	y	y	2	ORF1	+	1	2833	6678	3846 | 1281
							ORF2	+	3	1980	2792	813 | 270
chr9	12739974	12745831	L1Md_T	y	y	3	ORF1	+	1	2332	>5856	3525 | 1174
							ORF2	+	3	1176	2291	1116 | 371
							ORF3	-	2	1498	1169	330 | 109
chr9	93013303	93021296	L1Md_T	y	y	3	ORF2	+	2	3470	7315	3846 | 1281
							ORF1	+	1	2314	3429	1116 | 371
							ORF3	-	1	2636	2307	330 | 109
chrX	110611959	110618259	L1Md_T			7	ORF4	+	3	636	1751	1116 | 371
							ORF3	+	2	3584	4570	987 | 328
							ORF1	+	1	1792	2652	861 | 286
							ORF2	+	1	2683	3450	768 | 255
							ORF7	-	3	5474	5007	468 | 155
							ORF6	-	1	958	629	330 | 109
							ORF5	+	3	4644	4949	306 | 101
chrX	155221324	155228375	L1Md_T	y	y	3	ORF1	+	1	2530	6375	3846 | 1281
							ORF2	+	3	1374	2489	1116 | 371
							ORF3	-	2	1696	1367	330 | 109
