# Supplementary material for: Locus-specific expression of transposable elements in single cells with CELLO-seq
Source: Nat Biotechnol. Author manuscript; Available in PMC 2023 Jul 31. (PMC7614850; doi:10.1038/s41587-021-01093-1)
Supplement: Supplementary Table 5 [file EMS134943-supplement-Supplementary_Table_5.xlsx]

## Sheet: Sheet1
Table S5. Oligonucleotide sequences used in this manuscript
Name	Sequence (5'-3')
Illumina_i7_N723	CAAGCAGAAGACGGCATACGAGATGAGCGCTAGTCTCGTGGGCTCGG
Illumina_i5_S520	AATGATACGGCGACCACCGAGATCTACACAAGGCTATTCGTCGGCAGCGTC
Tn5_ME_RC	Phos-CTGTCTCTTATACACATCT
NexteR1	CGTCGGCAGCGTCAGATGTGTATAAGAGACAG
NexteR2	GTCTCGTGGGCTCGGAGATGTGTATAAGAGACAG
oligo_dT	Phos-TGGCGTAGCGGGTTCGAGCGCACCGCAGGGTATCCGGCTATTTTTTTTTTTTTTTTTTTTTTTTTVN
TSO_RNA_Amine	TCGTCGGCAGCGTCAGATGTGTATAAGAGACArGrGrGAmn
splint_top	TAGCCGGATACCCTGCGGTGCGCTCGAACCCGCTACGCCATGTAAAACGACGGCCAGTInvdT
splintlig_spc_idx1	GTCTCGTGGGCTCGGAGATGTGTATAAGAGACAGAAGAAAGTTGTCGGTGTCTTTGTGAGTGGTATCNRYNRYNRYNRYNRYNRYNRYNACTGGCCGTCGTTTTACATGGCGTAGCGGGTTCGAGCGCACCGCAGGGTATCCGGCTATTTTTTTTTTTTTTT
splintlig_spc_idx2	GTCTCGTGGGCTCGGAGATGTGTATAAGAGACAGTCGATTCCGTTTGTAGTCGTCTGTAGTGGTATCNRYNRYNRYNRYNRYNRYNRYNACTGGCCGTCGTTTTACATGGCGTAGCGGGTTCGAGCGCACCGCAGGGTATCCGGCTATTTTTTTTTTTTTTT
splintlig_spc_idx3	GTCTCGTGGGCTCGGAGATGTGTATAAGAGACAGGAGTCTTGTGTCCCAGTTACCAGGAGTGGTATCNRYNRYNRYNRYNRYNRYNRYNACTGGCCGTCGTTTTACATGGCGTAGCGGGTTCGAGCGCACCGCAGGGTATCCGGCTATTTTTTTTTTTTTTT
splintlig_spc_idx4	GTCTCGTGGGCTCGGAGATGTGTATAAGAGACAGTTCGGATTCTATCGTGTTTCCCTAAGTGGTATCNRYNRYNRYNRYNRYNRYNRYNACTGGCCGTCGTTTTACATGGCGTAGCGGGTTCGAGCGCACCGCAGGGTATCCGGCTATTTTTTTTTTTTTTT
splintlig_spc_idx5	GTCTCGTGGGCTCGGAGATGTGTATAAGAGACAGCTTGTCCAGGGTTTGTGTAACCTTAGTGGTATCNRYNRYNRYNRYNRYNRYNRYNACTGGCCGTCGTTTTACATGGCGTAGCGGGTTCGAGCGCACCGCAGGGTATCCGGCTATTTTTTTTTTTTTTT
splintlig_spc_idx6	GTCTCGTGGGCTCGGAGATGTGTATAAGAGACAGTTCTCGCAAAGGCAGAAAGTAGTCAGTGGTATCNRYNRYNRYNRYNRYNRYNRYNACTGGCCGTCGTTTTACATGGCGTAGCGGGTTCGAGCGCACCGCAGGGTATCCGGCTATTTTTTTTTTTTTTT
splintlig_spc_idx7	GTCTCGTGGGCTCGGAGATGTGTATAAGAGACAGGTGTTACCGTGGGAATGAATCCTTAGTGGTATCNRYNRYNRYNRYNRYNRYNRYNACTGGCCGTCGTTTTACATGGCGTAGCGGGTTCGAGCGCACCGCAGGGTATCCGGCTATTTTTTTTTTTTTTT
splintlig_spc_idx8	GTCTCGTGGGCTCGGAGATGTGTATAAGAGACAGTTCAGGGAACAAACCAAGTTACGTAGTGGTATCNRYNRYNRYNRYNRYNRYNRYNACTGGCCGTCGTTTTACATGGCGTAGCGGGTTCGAGCGCACCGCAGGGTATCCGGCTATTTTTTTTTTTTTTT
splintlig_spc_idx9	GTCTCGTGGGCTCGGAGATGTGTATAAGAGACAGAACTAGGCACAGCGAGTCTTGGTTAGTGGTATCNRYNRYNRYNRYNRYNRYNRYNACTGGCCGTCGTTTTACATGGCGTAGCGGGTTCGAGCGCACCGCAGGGTATCCGGCTATTTTTTTTTTTTTTT
splintlig_spc_idx10	GTCTCGTGGGCTCGGAGATGTGTATAAGAGACAGAAGCGTTGAAACCTTTGTCCTCTCAGTGGTATCNRYNRYNRYNRYNRYNRYNRYNACTGGCCGTCGTTTTACATGGCGTAGCGGGTTCGAGCGCACCGCAGGGTATCCGGCTATTTTTTTTTTTTTTT
splintlig_spc_idx11	GTCTCGTGGGCTCGGAGATGTGTATAAGAGACAGGTTTCATCTATCGGAGGGAATGGAAGTGGTATCNRYNRYNRYNRYNRYNRYNRYNACTGGCCGTCGTTTTACATGGCGTAGCGGGTTCGAGCGCACCGCAGGGTATCCGGCTATTTTTTTTTTTTTTT
splintlig_spc_idx12	GTCTCGTGGGCTCGGAGATGTGTATAAGAGACAGCAGGTAGAAAGAAGCAGAATCGGAAGTGGTATCNRYNRYNRYNRYNRYNRYNRYNACTGGCCGTCGTTTTACATGGCGTAGCGGGTTCGAGCGCACCGCAGGGTATCCGGCTATTTTTTTTTTTTTTT
splint_5pr_lig_idx13	GTCTCGTGGGCTCGGAGATGTGTATAAGAGACAGAACGAGTCTCTTGGGACCCATAGAAGTGGTATCNRYNRYNRYNRYNRYNRYNRYNACTGGCCGTCGTTTTACATGGCGTAGCGGGTTCGAGCGCACCGCAGGGTATCCGGCTATTTTTTTTTTTTTTT
splint_5pr_lig_idx14	GTCTCGTGGGCTCGGAGATGTGTATAAGAGACAGAGAACGACTTCCATACTCGTGTGAAGTGGTATCNRYNRYNRYNRYNRYNRYNRYNACTGGCCGTCGTTTTACATGGCGTAGCGGGTTCGAGCGCACCGCAGGGTATCCGGCTATTTTTTTTTTTTTTT
splint_5pr_lig_idx15	GTCTCGTGGGCTCGGAGATGTGTATAAGAGACAGAGGTCTACCTCGCTAACACCACTGAGTGGTATCNRYNRYNRYNRYNRYNRYNRYNACTGGCCGTCGTTTTACATGGCGTAGCGGGTTCGAGCGCACCGCAGGGTATCCGGCTATTTTTTTTTTTTTTT
splint_5pr_lig_idx16	GTCTCGTGGGCTCGGAGATGTGTATAAGAGACAGCGTCAACTGACAGTGGTTCGTACTAGTGGTATCNRYNRYNRYNRYNRYNRYNRYNACTGGCCGTCGTTTTACATGGCGTAGCGGGTTCGAGCGCACCGCAGGGTATCCGGCTATTTTTTTTTTTTTTT
splint_5pr_lig_idx17	GTCTCGTGGGCTCGGAGATGTGTATAAGAGACAGACCCTCCAGGAAAGTACCTCTGATAGTGGTATCNRYNRYNRYNRYNRYNRYNRYNACTGGCCGTCGTTTTACATGGCGTAGCGGGTTCGAGCGCACCGCAGGGTATCCGGCTATTTTTTTTTTTTTTT
splint_5pr_lig_idx18	GTCTCGTGGGCTCGGAGATGTGTATAAGAGACAGCCAAACCCAACAACCTAGATAGGCAGTGGTATCNRYNRYNRYNRYNRYNRYNRYNACTGGCCGTCGTTTTACATGGCGTAGCGGGTTCGAGCGCACCGCAGGGTATCCGGCTATTTTTTTTTTTTTTT
splint_5pr_lig_idx19	GTCTCGTGGGCTCGGAGATGTGTATAAGAGACAGGTTCCTCGTGCAGTGTCAAGAGATAGTGGTATCNRYNRYNRYNRYNRYNRYNRYNACTGGCCGTCGTTTTACATGGCGTAGCGGGTTCGAGCGCACCGCAGGGTATCCGGCTATTTTTTTTTTTTTTT
splint_5pr_lig_idx20	GTCTCGTGGGCTCGGAGATGTGTATAAGAGACAGGAGCCTCTCATTGTCCGTTCTCTAAGTGGTATCNRYNRYNRYNRYNRYNRYNRYNACTGGCCGTCGTTTTACATGGCGTAGCGGGTTCGAGCGCACCGCAGGGTATCCGGCTATTTTTTTTTTTTTTT
splint_5pr_lig_idx21	GTCTCGTGGGCTCGGAGATGTGTATAAGAGACAGTTGCGTCCTGTTACGAGAACTCATAGTGGTATCNRYNRYNRYNRYNRYNRYNRYNACTGGCCGTCGTTTTACATGGCGTAGCGGGTTCGAGCGCACCGCAGGGTATCCGGCTATTTTTTTTTTTTTTT
splint_5pr_lig_idx22	GTCTCGTGGGCTCGGAGATGTGTATAAGAGACAGACCACTGCCATGTATCAAAGTACGAGTGGTATCNRYNRYNRYNRYNRYNRYNRYNACTGGCCGTCGTTTTACATGGCGTAGCGGGTTCGAGCGCACCGCAGGGTATCCGGCTATTTTTTTTTTTTTTT
splint_5pr_lig_idx23	GTCTCGTGGGCTCGGAGATGTGTATAAGAGACAGCTTACTACCCAGTGAACCTCCTCGAGTGGTATCNRYNRYNRYNRYNRYNRYNRYNACTGGCCGTCGTTTTACATGGCGTAGCGGGTTCGAGCGCACCGCAGGGTATCCGGCTATTTTTTTTTTTTTTT
splint_5pr_lig_idx24	GTCTCGTGGGCTCGGAGATGTGTATAAGAGACAGGCATAGTTCTGCATGATGGGTTAGAGTGGTATCNRYNRYNRYNRYNRYNRYNRYNACTGGCCGTCGTTTTACATGGCGTAGCGGGTTCGAGCGCACCGCAGGGTATCCGGCTATTTTTTTTTTTTTTT
splint_5pr_lig_idx25	GTCTCGTGGGCTCGGAGATGTGTATAAGAGACAGGTAAGTTGGGTATGCAACGCAATGAGTGGTATCNRYNRYNRYNRYNRYNRYNRYNACTGGCCGTCGTTTTACATGGCGTAGCGGGTTCGAGCGCACCGCAGGGTATCCGGCTATTTTTTTTTTTTTTT
splint_5pr_lig_idx26	GTCTCGTGGGCTCGGAGATGTGTATAAGAGACAGCATACAGCGACTACGCATTCTCATAGTGGTATCNRYNRYNRYNRYNRYNRYNRYNACTGGCCGTCGTTTTACATGGCGTAGCGGGTTCGAGCGCACCGCAGGGTATCCGGCTATTTTTTTTTTTTTTT
splint_5pr_lig_idx27	GTCTCGTGGGCTCGGAGATGTGTATAAGAGACAGCGACGGTTAGATTCACCTCTTACAAGTGGTATCNRYNRYNRYNRYNRYNRYNRYNACTGGCCGTCGTTTTACATGGCGTAGCGGGTTCGAGCGCACCGCAGGGTATCCGGCTATTTTTTTTTTTTTTT
splint_5pr_lig_idx28	GTCTCGTGGGCTCGGAGATGTGTATAAGAGACAGTGAAACCTAAGAAGGCACCGTATCAGTGGTATCNRYNRYNRYNRYNRYNRYNRYNACTGGCCGTCGTTTTACATGGCGTAGCGGGTTCGAGCGCACCGCAGGGTATCCGGCTATTTTTTTTTTTTTTT
splint_5pr_lig_idx29	GTCTCGTGGGCTCGGAGATGTGTATAAGAGACAGCTAGACACCTTGGGTTGACAGACCAGTGGTATCNRYNRYNRYNRYNRYNRYNRYNACTGGCCGTCGTTTTACATGGCGTAGCGGGTTCGAGCGCACCGCAGGGTATCCGGCTATTTTTTTTTTTTTTT
splint_5pr_lig_idx30	GTCTCGTGGGCTCGGAGATGTGTATAAGAGACAGTCAGTGAGGATCTACTTCGACCCAAGTGGTATCNRYNRYNRYNRYNRYNRYNRYNACTGGCCGTCGTTTTACATGGCGTAGCGGGTTCGAGCGCACCGCAGGGTATCCGGCTATTTTTTTTTTTTTTT
splint_5pr_lig_idx31	GTCTCGTGGGCTCGGAGATGTGTATAAGAGACAGTGCGTACAGCAATCAGTTACATTGAGTGGTATCNRYNRYNRYNRYNRYNRYNRYNACTGGCCGTCGTTTTACATGGCGTAGCGGGTTCGAGCGCACCGCAGGGTATCCGGCTATTTTTTTTTTTTTTT
splint_5pr_lig_idx32	GTCTCGTGGGCTCGGAGATGTGTATAAGAGACAGCCAGTAGAAGTCCGACAACGTCATAGTGGTATCNRYNRYNRYNRYNRYNRYNRYNACTGGCCGTCGTTTTACATGGCGTAGCGGGTTCGAGCGCACCGCAGGGTATCCGGCTATTTTTTTTTTTTTTT
splint_5pr_lig_idx33	GTCTCGTGGGCTCGGAGATGTGTATAAGAGACAGCAGACTTGGTACGGTTGGGTAACTAGTGGTATCNRYNRYNRYNRYNRYNRYNRYNACTGGCCGTCGTTTTACATGGCGTAGCGGGTTCGAGCGCACCGCAGGGTATCCGGCTATTTTTTTTTTTTTTT
splint_5pr_lig_idx34	GTCTCGTGGGCTCGGAGATGTGTATAAGAGACAGGGACGAAGAACTCAAGTCAAAGGCAGTGGTATCNRYNRYNRYNRYNRYNRYNRYNACTGGCCGTCGTTTTACATGGCGTAGCGGGTTCGAGCGCACCGCAGGGTATCCGGCTATTTTTTTTTTTTTTT
splint_5pr_lig_idx35	GTCTCGTGGGCTCGGAGATGTGTATAAGAGACAGCTACTTACGAAGCTGAGGGACTGCAGTGGTATCNRYNRYNRYNRYNRYNRYNRYNACTGGCCGTCGTTTTACATGGCGTAGCGGGTTCGAGCGCACCGCAGGGTATCCGGCTATTTTTTTTTTTTTTT
splint_5pr_lig_idx36	GTCTCGTGGGCTCGGAGATGTGTATAAGAGACAGATGTCCCAGTTAGAGGAGGAAACAAGTGGTATCNRYNRYNRYNRYNRYNRYNRYNACTGGCCGTCGTTTTACATGGCGTAGCGGGTTCGAGCGCACCGCAGGGTATCCGGCTATTTTTTTTTTTTTTT
splint_5pr_lig_idx37	GTCTCGTGGGCTCGGAGATGTGTATAAGAGACAGGCTTGCGATTGATGCTTAGTATCAAGTGGTATCNRYNRYNRYNRYNRYNRYNRYNACTGGCCGTCGTTTTACATGGCGTAGCGGGTTCGAGCGCACCGCAGGGTATCCGGCTATTTTTTTTTTTTTTT
splint_5pr_lig_idx38	GTCTCGTGGGCTCGGAGATGTGTATAAGAGACAGACCACAGGAGGACGATACAGAGAAAGTGGTATCNRYNRYNRYNRYNRYNRYNRYNACTGGCCGTCGTTTTACATGGCGTAGCGGGTTCGAGCGCACCGCAGGGTATCCGGCTATTTTTTTTTTTTTTT
splint_5pr_lig_idx39	GTCTCGTGGGCTCGGAGATGTGTATAAGAGACAGCCACAGTGTCAACTAGAGCCTCTCAGTGGTATCNRYNRYNRYNRYNRYNRYNRYNACTGGCCGTCGTTTTACATGGCGTAGCGGGTTCGAGCGCACCGCAGGGTATCCGGCTATTTTTTTTTTTTTTT
splint_5pr_lig_idx40	GTCTCGTGGGCTCGGAGATGTGTATAAGAGACAGTAGTTTGGATGACCAAGGATAGCCAGTGGTATCNRYNRYNRYNRYNRYNRYNRYNACTGGCCGTCGTTTTACATGGCGTAGCGGGTTCGAGCGCACCGCAGGGTATCCGGCTATTTTTTTTTTTTTTT
splint_5pr_lig_idx41	GTCTCGTGGGCTCGGAGATGTGTATAAGAGACAGGGAGTTCGTCCAGAGAAGTACACGAGTGGTATCNRYNRYNRYNRYNRYNRYNRYNACTGGCCGTCGTTTTACATGGCGTAGCGGGTTCGAGCGCACCGCAGGGTATCCGGCTATTTTTTTTTTTTTTT
splint_5pr_lig_idx42	GTCTCGTGGGCTCGGAGATGTGTATAAGAGACAGCTACGTGTAAGGCATACCTGCCAGAGTGGTATCNRYNRYNRYNRYNRYNRYNRYNACTGGCCGTCGTTTTACATGGCGTAGCGGGTTCGAGCGCACCGCAGGGTATCCGGCTATTTTTTTTTTTTTTT
splint_5pr_lig_idx43	GTCTCGTGGGCTCGGAGATGTGTATAAGAGACAGCTTTCGTTGTTGACTCGACGGTAGAGTGGTATCNRYNRYNRYNRYNRYNRYNRYNACTGGCCGTCGTTTTACATGGCGTAGCGGGTTCGAGCGCACCGCAGGGTATCCGGCTATTTTTTTTTTTTTTT
splint_5pr_lig_idx44	GTCTCGTGGGCTCGGAGATGTGTATAAGAGACAGAGTAGAAAGGGTTCCTTCCCACTCAGTGGTATCNRYNRYNRYNRYNRYNRYNRYNACTGGCCGTCGTTTTACATGGCGTAGCGGGTTCGAGCGCACCGCAGGGTATCCGGCTATTTTTTTTTTTTTTT
splint_5pr_lig_idx45	GTCTCGTGGGCTCGGAGATGTGTATAAGAGACAGGATCCAACAGAGATGCCTTCAGTGAGTGGTATCNRYNRYNRYNRYNRYNRYNRYNACTGGCCGTCGTTTTACATGGCGTAGCGGGTTCGAGCGCACCGCAGGGTATCCGGCTATTTTTTTTTTTTTTT
splint_5pr_lig_idx46	GTCTCGTGGGCTCGGAGATGTGTATAAGAGACAGGCTGTGTTCCACTTCATTCTCCTGAGTGGTATCNRYNRYNRYNRYNRYNRYNRYNACTGGCCGTCGTTTTACATGGCGTAGCGGGTTCGAGCGCACCGCAGGGTATCCGGCTATTTTTTTTTTTTTTT
splint_5pr_lig_idx47	GTCTCGTGGGCTCGGAGATGTGTATAAGAGACAGGTGCAACTTTCCCACAGGTAGTTCAGTGGTATCNRYNRYNRYNRYNRYNRYNRYNACTGGCCGTCGTTTTACATGGCGTAGCGGGTTCGAGCGCACCGCAGGGTATCCGGCTATTTTTTTTTTTTTTT
splint_5pr_lig_idx48	GTCTCGTGGGCTCGGAGATGTGTATAAGAGACAGCATCTGGAACGTGGTACACCTGTAAGTGGTATCNRYNRYNRYNRYNRYNRYNRYNACTGGCCGTCGTTTTACATGGCGTAGCGGGTTCGAGCGCACCGCAGGGTATCCGGCTATTTTTTTTTTTTTTT
splint_5pr_lig_idx49	GTCTCGTGGGCTCGGAGATGTGTATAAGAGACAGACTGGTGCAGCTTTGAACATCTAGAGTGGTATCNRYNRYNRYNRYNRYNRYNRYNACTGGCCGTCGTTTTACATGGCGTAGCGGGTTCGAGCGCACCGCAGGGTATCCGGCTATTTTTTTTTTTTTTT
splint_5pr_lig_idx50	GTCTCGTGGGCTCGGAGATGTGTATAAGAGACAGATGGACTTTGGTAACTTCCTGCGTAGTGGTATCNRYNRYNRYNRYNRYNRYNRYNACTGGCCGTCGTTTTACATGGCGTAGCGGGTTCGAGCGCACCGCAGGGTATCCGGCTATTTTTTTTTTTTTTT
splint_5pr_lig_idx51	GTCTCGTGGGCTCGGAGATGTGTATAAGAGACAGGTTGAATGAGCCTACTGGGTCCTCAGTGGTATCNRYNRYNRYNRYNRYNRYNRYNACTGGCCGTCGTTTTACATGGCGTAGCGGGTTCGAGCGCACCGCAGGGTATCCGGCTATTTTTTTTTTTTTTT
splint_5pr_lig_idx52	GTCTCGTGGGCTCGGAGATGTGTATAAGAGACAGTGAGAGACAAGATTGTTCGTGGACAGTGGTATCNRYNRYNRYNRYNRYNRYNRYNACTGGCCGTCGTTTTACATGGCGTAGCGGGTTCGAGCGCACCGCAGGGTATCCGGCTATTTTTTTTTTTTTTT
splint_5pr_lig_idx53	GTCTCGTGGGCTCGGAGATGTGTATAAGAGACAGAGATTCAGACCGTCTCATGCAAAGCAGTGGTATCNRYNRYNRYNRYNRYNRYNRYNACTGGCCGTCGTTTTACATGGCGTAGCGGGTTCGAGCGCACCGCAGGGTATCCGGCTATTTTTTTTTTTTTTT
splint_5pr_lig_idx54	GTCTCGTGGGCTCGGAGATGTGTATAAGAGACAGCAAGAGCTTTGACTAAGGAGCATGAGTGGTATCNRYNRYNRYNRYNRYNRYNRYNACTGGCCGTCGTTTTACATGGCGTAGCGGGTTCGAGCGCACCGCAGGGTATCCGGCTATTTTTTTTTTTTTTT
splint_5pr_lig_idx55	GTCTCGTGGGCTCGGAGATGTGTATAAGAGACAGTGGAAGATGAGACCCTGATCTACGAGTGGTATCNRYNRYNRYNRYNRYNRYNRYNACTGGCCGTCGTTTTACATGGCGTAGCGGGTTCGAGCGCACCGCAGGGTATCCGGCTATTTTTTTTTTTTTTT
splint_5pr_lig_idx56	GTCTCGTGGGCTCGGAGATGTGTATAAGAGACAGTCACTACTCAACAGGTGGCATGAAAGTGGTATCNRYNRYNRYNRYNRYNRYNRYNACTGGCCGTCGTTTTACATGGCGTAGCGGGTTCGAGCGCACCGCAGGGTATCCGGCTATTTTTTTTTTTTTTT
splint_5pr_lig_idx57	GTCTCGTGGGCTCGGAGATGTGTATAAGAGACAGGCTAGGTCAATCTCCTTCGGAAGTAGTGGTATCNRYNRYNRYNRYNRYNRYNRYNACTGGCCGTCGTTTTACATGGCGTAGCGGGTTCGAGCGCACCGCAGGGTATCCGGCTATTTTTTTTTTTTTTT
splint_5pr_lig_idx58	GTCTCGTGGGCTCGGAGATGTGTATAAGAGACAGCAGGTTACTCCTCCGTGAGTCTGAAGTGGTATCNRYNRYNRYNRYNRYNRYNRYNACTGGCCGTCGTTTTACATGGCGTAGCGGGTTCGAGCGCACCGCAGGGTATCCGGCTATTTTTTTTTTTTTTT
splint_5pr_lig_idx59	GTCTCGTGGGCTCGGAGATGTGTATAAGAGACAGTCAATCAAGAAGGGAAAGCAAGGTAGTGGTATCNRYNRYNRYNRYNRYNRYNRYNACTGGCCGTCGTTTTACATGGCGTAGCGGGTTCGAGCGCACCGCAGGGTATCCGGCTATTTTTTTTTTTTTTT
splint_5pr_lig_idx60	GTCTCGTGGGCTCGGAGATGTGTATAAGAGACAGCATGTTCAACCAAGGCTTCTATGGAGTGGTATCNRYNRYNRYNRYNRYNRYNRYNACTGGCCGTCGTTTTACATGGCGTAGCGGGTTCGAGCGCACCGCAGGGTATCCGGCTATTTTTTTTTTTTTTT
splint_5pr_lig_idx61	GTCTCGTGGGCTCGGAGATGTGTATAAGAGACAGAGAGGGTACTATGTGCCTCAACGCAGTGGTATCNRYNRYNRYNRYNRYNRYNRYNACTGGCCGTCGTTTTACATGGCGTAGCGGGTTCGAGCGCACCGCAGGGTATCCGGCTATTTTTTTTTTTTTTT
splint_5pr_lig_idx62	GTCTCGTGGGCTCGGAGATGTGTATAAGAGACAGCACCCACACTTACTTCAGGACGTAAGTGGTATCNRYNRYNRYNRYNRYNRYNRYNACTGGCCGTCGTTTTACATGGCGTAGCGGGTTCGAGCGCACCGCAGGGTATCCGGCTATTTTTTTTTTTTTTT
splint_5pr_lig_idx63	GTCTCGTGGGCTCGGAGATGTGTATAAGAGACAGTTCTGAAGTTCCTGGGTCTTGAACAGTGGTATCNRYNRYNRYNRYNRYNRYNRYNACTGGCCGTCGTTTTACATGGCGTAGCGGGTTCGAGCGCACCGCAGGGTATCCGGCTATTTTTTTTTTTTTTT
splint_5pr_lig_idx64	GTCTCGTGGGCTCGGAGATGTGTATAAGAGACAGGACAGACACCGTTCATCGACTTTCAGTGGTATCNRYNRYNRYNRYNRYNRYNRYNACTGGCCGTCGTTTTACATGGCGTAGCGGGTTCGAGCGCACCGCAGGGTATCCGGCTATTTTTTTTTTTTTTT
splint_5pr_lig_idx65	GTCTCGTGGGCTCGGAGATGTGTATAAGAGACAGTTCTCAGTCTTCCTCCAGACAAGGAGTGGTATCNRYNRYNRYNRYNRYNRYNRYNACTGGCCGTCGTTTTACATGGCGTAGCGGGTTCGAGCGCACCGCAGGGTATCCGGCTATTTTTTTTTTTTTTT
splint_5pr_lig_idx66	GTCTCGTGGGCTCGGAGATGTGTATAAGAGACAGCCGATCCTTGTGGCTTCTAACTTCAGTGGTATCNRYNRYNRYNRYNRYNRYNRYNACTGGCCGTCGTTTTACATGGCGTAGCGGGTTCGAGCGCACCGCAGGGTATCCGGCTATTTTTTTTTTTTTTT
splint_5pr_lig_idx67	GTCTCGTGGGCTCGGAGATGTGTATAAGAGACAGGTTTGTCATACTCGTGTGCTCACCAGTGGTATCNRYNRYNRYNRYNRYNRYNRYNACTGGCCGTCGTTTTACATGGCGTAGCGGGTTCGAGCGCACCGCAGGGTATCCGGCTATTTTTTTTTTTTTTT
splint_5pr_lig_idx68	GTCTCGTGGGCTCGGAGATGTGTATAAGAGACAGGAATCTAAGCAAACACGAAGGTGGAGTGGTATCNRYNRYNRYNRYNRYNRYNRYNACTGGCCGTCGTTTTACATGGCGTAGCGGGTTCGAGCGCACCGCAGGGTATCCGGCTATTTTTTTTTTTTTTT
splint_5pr_lig_idx69	GTCTCGTGGGCTCGGAGATGTGTATAAGAGACAGTACAGTCCGAGCCTCATGTGATCTAGTGGTATCNRYNRYNRYNRYNRYNRYNRYNACTGGCCGTCGTTTTACATGGCGTAGCGGGTTCGAGCGCACCGCAGGGTATCCGGCTATTTTTTTTTTTTTTT
splint_5pr_lig_idx70	GTCTCGTGGGCTCGGAGATGTGTATAAGAGACAGACCGAGATCCTACGAATGGAGTGTAGTGGTATCNRYNRYNRYNRYNRYNRYNRYNACTGGCCGTCGTTTTACATGGCGTAGCGGGTTCGAGCGCACCGCAGGGTATCCGGCTATTTTTTTTTTTTTTT
splint_5pr_lig_idx71	GTCTCGTGGGCTCGGAGATGTGTATAAGAGACAGCCTGGGAGCATCAGGTAGTAACAGAGTGGTATCNRYNRYNRYNRYNRYNRYNRYNACTGGCCGTCGTTTTACATGGCGTAGCGGGTTCGAGCGCACCGCAGGGTATCCGGCTATTTTTTTTTTTTTTT
splint_5pr_lig_idx72	GTCTCGTGGGCTCGGAGATGTGTATAAGAGACAGTAGCTGACTGTCTTCCATACCGACAGTGGTATCNRYNRYNRYNRYNRYNRYNRYNACTGGCCGTCGTTTTACATGGCGTAGCGGGTTCGAGCGCACCGCAGGGTATCCGGCTATTTTTTTTTTTTTTT
splint_5pr_lig_idx73	GTCTCGTGGGCTCGGAGATGTGTATAAGAGACAGAAGAAACAGGATGACAGAACCCTCAGTGGTATCNRYNRYNRYNRYNRYNRYNRYNACTGGCCGTCGTTTTACATGGCGTAGCGGGTTCGAGCGCACCGCAGGGTATCCGGCTATTTTTTTTTTTTTTT
splint_5pr_lig_idx74	GTCTCGTGGGCTCGGAGATGTGTATAAGAGACAGTACAAGCATCCCAACACTTCCACTAGTGGTATCNRYNRYNRYNRYNRYNRYNRYNACTGGCCGTCGTTTTACATGGCGTAGCGGGTTCGAGCGCACCGCAGGGTATCCGGCTATTTTTTTTTTTTTTT
splint_5pr_lig_idx75	GTCTCGTGGGCTCGGAGATGTGTATAAGAGACAGGACCATTGTGATGAACCCTGTTGTAGTGGTATCNRYNRYNRYNRYNRYNRYNRYNACTGGCCGTCGTTTTACATGGCGTAGCGGGTTCGAGCGCACCGCAGGGTATCCGGCTATTTTTTTTTTTTTTT
splint_5pr_lig_idx76	GTCTCGTGGGCTCGGAGATGTGTATAAGAGACAGATGCTTGTTACATCAACCCTGGACAGTGGTATCNRYNRYNRYNRYNRYNRYNRYNACTGGCCGTCGTTTTACATGGCGTAGCGGGTTCGAGCGCACCGCAGGGTATCCGGCTATTTTTTTTTTTTTTT
splint_5pr_lig_idx77	GTCTCGTGGGCTCGGAGATGTGTATAAGAGACAGCGACCTGTTTCTCAGGGATACAACAGTGGTATCNRYNRYNRYNRYNRYNRYNRYNACTGGCCGTCGTTTTACATGGCGTAGCGGGTTCGAGCGCACCGCAGGGTATCCGGCTATTTTTTTTTTTTTTT
splint_5pr_lig_idx78	GTCTCGTGGGCTCGGAGATGTGTATAAGAGACAGAACAACCGAACCTTTGAATCAGAAAGTGGTATCNRYNRYNRYNRYNRYNRYNRYNACTGGCCGTCGTTTTACATGGCGTAGCGGGTTCGAGCGCACCGCAGGGTATCCGGCTATTTTTTTTTTTTTTT
splint_5pr_lig_idx79	GTCTCGTGGGCTCGGAGATGTGTATAAGAGACAGTCTCGGAGATAGTTCTCACTGCTGAGTGGTATCNRYNRYNRYNRYNRYNRYNRYNACTGGCCGTCGTTTTACATGGCGTAGCGGGTTCGAGCGCACCGCAGGGTATCCGGCTATTTTTTTTTTTTTTT
splint_5pr_lig_idx80	GTCTCGTGGGCTCGGAGATGTGTATAAGAGACAGCGGATGAACATAGGATAGCGATTCAGTGGTATCNRYNRYNRYNRYNRYNRYNRYNACTGGCCGTCGTTTTACATGGCGTAGCGGGTTCGAGCGCACCGCAGGGTATCCGGCTATTTTTTTTTTTTTTT
splint_5pr_lig_idx81	GTCTCGTGGGCTCGGAGATGTGTATAAGAGACAGCCTCATCTTGTGAAGTTGTTTCGGAGTGGTATCNRYNRYNRYNRYNRYNRYNRYNACTGGCCGTCGTTTTACATGGCGTAGCGGGTTCGAGCGCACCGCAGGGTATCCGGCTATTTTTTTTTTTTTTT
splint_5pr_lig_idx82	GTCTCGTGGGCTCGGAGATGTGTATAAGAGACAGACGGTATGTCGAGTTCCAGGACTAAGTGGTATCNRYNRYNRYNRYNRYNRYNRYNACTGGCCGTCGTTTTACATGGCGTAGCGGGTTCGAGCGCACCGCAGGGTATCCGGCTATTTTTTTTTTTTTTT
splint_5pr_lig_idx83	GTCTCGTGGGCTCGGAGATGTGTATAAGAGACAGTGGCTTGATCTAGGTAAGGTCGAAAGTGGTATCNRYNRYNRYNRYNRYNRYNRYNACTGGCCGTCGTTTTACATGGCGTAGCGGGTTCGAGCGCACCGCAGGGTATCCGGCTATTTTTTTTTTTTTTT
splint_5pr_lig_idx84	GTCTCGTGGGCTCGGAGATGTGTATAAGAGACAGGTAGTGGACCTAGAACCTGTGCCAAGTGGTATCNRYNRYNRYNRYNRYNRYNRYNACTGGCCGTCGTTTTACATGGCGTAGCGGGTTCGAGCGCACCGCAGGGTATCCGGCTATTTTTTTTTTTTTTT
splint_5pr_lig_idx85	GTCTCGTGGGCTCGGAGATGTGTATAAGAGACAGAACGGAGGAGTTAGTTGGATGATCAGTGGTATCNRYNRYNRYNRYNRYNRYNRYNACTGGCCGTCGTTTTACATGGCGTAGCGGGTTCGAGCGCACCGCAGGGTATCCGGCTATTTTTTTTTTTTTTT
splint_5pr_lig_idx86	GTCTCGTGGGCTCGGAGATGTGTATAAGAGACAGAGGTGATCCCAACAAGCGTAAGTAAGTGGTATCNRYNRYNRYNRYNRYNRYNRYNACTGGCCGTCGTTTTACATGGCGTAGCGGGTTCGAGCGCACCGCAGGGTATCCGGCTATTTTTTTTTTTTTTT
splint_5pr_lig_idx87	GTCTCGTGGGCTCGGAGATGTGTATAAGAGACAGTACATGCTCCTGTTGTTAGGGAGGAGTGGTATCNRYNRYNRYNRYNRYNRYNRYNACTGGCCGTCGTTTTACATGGCGTAGCGGGTTCGAGCGCACCGCAGGGTATCCGGCTATTTTTTTTTTTTTTT
splint_5pr_lig_idx88	GTCTCGTGGGCTCGGAGATGTGTATAAGAGACAGTCTTCTACTACCGATCCGAAGCAGAGTGGTATCNRYNRYNRYNRYNRYNRYNRYNACTGGCCGTCGTTTTACATGGCGTAGCGGGTTCGAGCGCACCGCAGGGTATCCGGCTATTTTTTTTTTTTTTT
splint_5pr_lig_idx89	GTCTCGTGGGCTCGGAGATGTGTATAAGAGACAGACAGCATCAATGTTTGGCTAGTTGAGTGGTATCNRYNRYNRYNRYNRYNRYNRYNACTGGCCGTCGTTTTACATGGCGTAGCGGGTTCGAGCGCACCGCAGGGTATCCGGCTATTTTTTTTTTTTTTT
splint_5pr_lig_idx90	GTCTCGTGGGCTCGGAGATGTGTATAAGAGACAGGATGTAGAGGGTACGGTTTGAGGCAGTGGTATCNRYNRYNRYNRYNRYNRYNRYNACTGGCCGTCGTTTTACATGGCGTAGCGGGTTCGAGCGCACCGCAGGGTATCCGGCTATTTTTTTTTTTTTTT
splint_5pr_lig_idx91	GTCTCGTGGGCTCGGAGATGTGTATAAGAGACAGGGCTCCATAGGAACTCACGCTACTAGTGGTATCNRYNRYNRYNRYNRYNRYNRYNACTGGCCGTCGTTTTACATGGCGTAGCGGGTTCGAGCGCACCGCAGGGTATCCGGCTATTTTTTTTTTTTTTT
splint_5pr_lig_idx92	GTCTCGTGGGCTCGGAGATGTGTATAAGAGACAGTTGTGAGTGGAAAGATACAGGACCAGTGGTATCNRYNRYNRYNRYNRYNRYNRYNACTGGCCGTCGTTTTACATGGCGTAGCGGGTTCGAGCGCACCGCAGGGTATCCGGCTATTTTTTTTTTTTTTT
splint_5pr_lig_idx93	GTCTCGTGGGCTCGGAGATGTGTATAAGAGACAGAGTTTCCATCACTTCAGACTTGGGAGTGGTATCNRYNRYNRYNRYNRYNRYNRYNACTGGCCGTCGTTTTACATGGCGTAGCGGGTTCGAGCGCACCGCAGGGTATCCGGCTATTTTTTTTTTTTTTT
splint_5pr_lig_idx94	GTCTCGTGGGCTCGGAGATGTGTATAAGAGACAGGATTGTCCTCAAACTGCCACCTACAGTGGTATCNRYNRYNRYNRYNRYNRYNRYNACTGGCCGTCGTTTTACATGGCGTAGCGGGTTCGAGCGCACCGCAGGGTATCCGGCTATTTTTTTTTTTTTTT
splint_5pr_lig_idx95	GTCTCGTGGGCTCGGAGATGTGTATAAGAGACAGCCTGTCTGGAAGAAGAATGGACTTAGTGGTATCNRYNRYNRYNRYNRYNRYNRYNACTGGCCGTCGTTTTACATGGCGTAGCGGGTTCGAGCGCACCGCAGGGTATCCGGCTATTTTTTTTTTTTTTT
splint_5pr_lig_idx96	GTCTCGTGGGCTCGGAGATGTGTATAAGAGACAGCTGAACGGTCATAGAGTCCACCATAGTGGTATCNRYNRYNRYNRYNRYNRYNRYNACTGGCCGTCGTTTTACATGGCGTAGCGGGTTCGAGCGCACCGCAGGGTATCCGGCTATTTTTTTTTTTTTTT
